# Supplementary material for: Transcriptome Analysis Reveals Sexual Disparities between Olfactory and Immune Gene Expression in the Olfactory Epithelium of Megalobrama amblycephala
Source: Int J Mol Sci. 2021 Dec 1;22(23):13017. doi: 10.3390/ijms222313017 (PMC8658043; doi:10.3390/ijms222313017)
Supplement: Supplementary file 1 [file ijms-22-13017-s001.zip]

Archive with 2 entries (2 files):
- ijms-1448737-supplementary.pdf
- Supplementary Note.xlsx
