# Supplementary material for: Transcriptome Analysis Reveals Sexual Disparities between Olfactory and Immune Gene Expression in the Olfactory Epithelium of Megalobrama amblycephala
Source: Int J Mol Sci. 2021 Dec 1;22(23):13017. doi: 10.3390/ijms222313017 (PMC8658043; doi:10.3390/ijms222313017)
Supplement: Supplementary file 1 [file ijms-22-13017-s001.zip › Supplementary Note.xlsx]

## Sheet: Supplementary Note S1
Supplementary Note S1. The expression of DEGs in male and female. Significant DEGs were screened out based upon ≤ 0.05.
gene_id	fpkm_MOE2	fpkm_MOE1	fpkm_MOE3	fpkm_FOE3	fpkm_FOE1	fpkm_FOE2
Mamb008328	0	0	0	7.76507	2.0321	5.57501
Mamb004053	0	0	0	7.56041	2.43029	5.52482
Mamb027883	0	0	0	7.60503	2.44361	5.38128
Mamb026257	0	0	0	7.74167	2.3978	5.40667
Mamb005538	0	0.189034	0	7.16229	1.98185	5.12639
Mamb008692	0	0	0	7.38059	2.28392	4.98732
Mamb005539	0	0	0	7.22342	2.40327	4.94533
Mamb001747	0	0	0	7.39206	2.24184	5.24945
Mamb001743	0	0.0840643	0	7.38948	2.1177	5.10811
BGI_novel_G000524	0	0.189034	0	7.3328	2.80323	5.32841
Mamb007814	0.250962	0.238787	0	7.54612	2.38405	5.1469
Mamb008323	0	0	0	7.44162	3.38819	5.2589
Mamb001746	0.111031	0	0	8.26805	2.65076	5.95954
Mamb015314	0	0	0	8.31556	2.92029	6.00607
Mamb005662	0	0	0.163499	6.56285	1.7866	4.55459
Mamb027122	0	0	0	6.58466	2.02857	4.59455
Mamb027319	0	0	0	6.72901	1.94486	4.4522
Mamb026259	0.176323	0	0	6.87676	1.68257	4.64962
Mamb013980	0	0	0	6.66221	1.55582	4.46728
Mamb012227	0	0	0	6.73971	1.54102	4.58976
Mamb023883	0	0.189034	0.505891	6.69042	1.37295	4.42425
Mamb009368	0.124328	0	0.124328	6.72492	1.46989	4.2891
Mamb022520	0	0.0840643	0.176323	6.67313	1.52607	4.24031
Mamb026256	0	0	0	6.67906	1.70929	4.41481
BGI_novel_G001489	0.0840643	0.0840643	0.0840643	6.82655	1.75275	4.38059
Mamb028930	0.613532	0.0976108	0.286881	7.01257	2.09085	4.67299
BGI_novel_G000649	0	0	0	7.34829	1.68257	4.9607
Mamb028488	0	0	0.0703893	7.39891	1.50589	4.93546
Mamb012587	0	0.0565835	0	7.14252	1.8953	4.68986
Mamb003767	0.0976108	0	0.0976108	6.89627	1.69153	4.88313
Mamb001745	0	0	0	7.03991	1.68257	4.94813
Mamb011121	0	0	0	6.23189	2.52857	4.34979
Mamb013979	0	0	0	6.26978	1.41143	4.00899
Mamb005661	0	0	0	6.28947	1.64155	4.03034
Mamb005228	0	0	0.0703893	6.20633	1.38405	3.78241
Mamb029095	0	0	0	6.1102	1.47508	3.91552
Mamb025945	0	0	0	5.97934	1.40599	3.88753
Mamb018296	0.298658	0.286881	0	6.26416	1.33342	4.31687
Mamb010969	0	0.214125	0.214125	6.37695	1.36737	4.0635
BGI_novel_G002293	0	0	0	6.4451	1.45943	4.17233
Mamb003540	0	0	0	6.40088	1.52607	4.15462
Mamb003757	0.111031	0	0	6.53013	1.46989	4.30012
BGI_novel_G002131	0	0	0	6.63909	1.46989	4.17073
Mamb010209	0	0	0	6.55105	1.45943	4.18031
Mamb015204	1.5509	1.63691	1.46989	5.8485	2.33056	3.75809
Mamb004554	1.12433	1.33914	1.26903	5.32085	1.88362	3.48543
Mamb004687	1.33342	1.57046	1.61824	5.40327	1.67356	3.6792
Mamb016853	1.39506	1.33342	0.799087	6.96185	2.22342	4.90545
Mamb016003	0.687061	0.831877	0.584963	6.39832	1.51096	4.18507
Mamb025447	0.704872	0.443607	1.15704	6.63706	1.81558	4.50016
Mamb028617	1.39506	1.90689	1.94486	8.3458	3.22033	6.44725
Mamb025128	2.38957	1.29866	1.69599	7.05951	2.78869	5.07596
Mamb007301	1.76129	2.04614	2.75916	7.31188	3.31759	5.48575
Mamb022205	1.96717	2.24489	1.95606	7.10507	2.95606	5.10098
Mamb002056	0.0565835	0.0565835	0.226509	6.15097	7.41591	7.15421
Mamb015349	0	0	0	9.54701	4.0321	7.26725
Mamb010403	0	0	0.189034	8.564	3.40463	6.3156
Mamb008325	0	0.0840643	0	8.69464	3.17313	6.45385
Mamb001744	0	0	0	8.67878	3.08916	6.36807
Mamb015348	0.201634	0.214125	0.250962	9.21885	3.29866	6.71987
Mamb007169	0	0	0	8.88277	3.75702	6.86716
Mamb002576	7.42803	6.74953	2.51602	3.55704	2.75916	2.774
Mamb002579	5.16471	4.87578	1.48027	1.87184	2.30159	2.32193
Mamb015879	4.90833	6.5575	2.72465	2.33914	2.17632	2.27501
BGI_novel_G002952	5.89385	5.19377	5.3565	3.14078	2.43563	2.14731
Mamb007137	6.10434	5.95373	5.38336	2.852	2.15704	2.82579
Mamb012994	5.53263	5.91289	5.82553	2.51854	2.37573	2.4489
Mamb020954	4.73173	4.67356	5.57924	2.32769	3.15704	3.65992
BGI_novel_G001882	5.52388	4.5656	5.87332	2.46205	3.03386	2.56316
Mamb015953	5.53419	4.55459	5.39678	2.65992	2.66676	2.73118
Mamb015008	5.0018	4.34625	5.15056	3.51096	3.19219	3.55582
Mamb005886	4.99729	4.3067	4.98914	3.28836	3.29572	3.35614
Mamb004489	5.22381	4.39643	5.0018	3.50843	3.38819	3.43296
Mamb000093	5.05398	4.41616	4.43429	3.54102	3.06695	2.87381
Mamb001796	5.12516	4.32553	4.55888	3.51475	3.36737	3.23113
Mamb007397	4.96901	4.55275	4.61648	3.58135	3.40599	3.23726
Mamb012987	6.07895	4.68032	4.79805	3.04264	3.56438	2.77821
Mamb003398	5.67158	4.90207	5.08151	3.46597	3.32048	3.90111
Mamb020297	5.34305	4.89724	5.11936	3.63459	3.71039	3.62644
Mamb013243	5.63807	4.78031	4.90689	3.68032	3.59455	3.63575
Mamb025086	4.29719	4.78241	4.24184	3.02148	4.07039	3.82782
Mamb005742	4.55643	4.75061	4.44626	3.5008	4.20633	3.9542
Mamb016502	4.10685	4.74524	4.6241	3.53978	4.02945	3.81762
Mamb013284	4.68145	4.2765	4.54659	3.02148	3.75275	3.61471
Mamb020922	4.79494	4.41143	5.0045	3.09592	3.92505	3.84298
Mamb022587	5.02148	4.69265	4.93216	3.61471	3.9542	3.57046
Mamb021028	4.78398	4.21956	4.82579	3.74201	3.849	3.7939
Mamb002732	4.76765	4.34554	4.79857	3.81147	3.88947	3.84197
Mamb003325	4.85699	4.41481	4.76022	3.5097	3.91934	3.76235
Mamb004170	4.95047	4.32841	4.88215	3.50462	3.80116	3.73335
Mamb022438	4.89821	4.46793	4.59156	3.59335	3.67129	3.83491
Mamb015590	4.99639	4.52105	4.79233	3.72356	3.77294	3.70929
Mamb027847	4.59574	4.82018	4.42021	4.22882	3.87873	3.95327
BGI_novel_G000114	4.69822	4.52732	4.44294	4.28466	3.92979	3.87578
Mamb004320	4.74792	4.72792	4.63923	4.09424	4.03826	4.07039
Mamb009284	4.65306	4.66562	4.56742	4.04264	4.0993	4.08066
Mamb029157	4.79077	4.51349	4.43229	4.20477	3.98459	4.10014
Mamb016206	4.77768	4.62	4.49121	4.22574	3.91073	4.2149
Mamb015949	4.6605	4.50016	4.32121	4.14568	4.16752	4.02237
Mamb003433	4.66619	4.46009	4.34696	4.30305	4.01346	4.10685
Mamb026077	4.56621	4.43363	4.34908	4.28244	4.08661	4.04789
Mamb014770	4.58616	4.45943	4.35685	4.19298	4.06867	4.08831
Mamb016945	4.78503	4.29793	4.36036	4.1819	4.06781	4.19692
Mamb027085	4.77505	4.49442	4.46009	4.17393	4.11603	4.28096
Mamb018336	4.59813	4.44162	4.55704	4.44029	3.98094	4.27277
Mamb016150	4.47962	4.38059	4.46793	4.25248	4.18666	4.17313
Mamb002573	4.48349	4.43696	4.58015	4.24869	4.16591	4.16993
Mamb030368	4.37434	4.53107	4.4489	4.25475	4.15785	4.26078
Mamb029188	4.48993	4.55949	4.46858	4.28096	4.23802	4.28466
Mamb017731	4.54659	4.55582	4.50462	4.12598	4.08151	4.11437
Mamb023072	4.40327	4.50335	4.59813	4.21257	3.9542	4.15137
Mamb011539	4.39369	4.43896	4.56316	4.23189	3.96162	4.16672
Mamb022997	4.51602	4.52795	4.15543	3.93452	4.24945	4.13996
Mamb006443	4.43696	4.59991	4.33271	4.03914	4.11853	4.33557
Mamb005357	4.56499	4.42021	4.32409	4.09592	4.07296	4.15866
Mamb001297	4.65249	4.38543	4.43296	4.06091	4.08491	4.18982
Mamb004999	4.60466	4.36877	4.39985	4.05745	4.14568	4.20789
Mamb021454	4.53232	4.29866	4.45812	4.04439	4.20633	4.22265
Mamb019890	4.49953	4.3067	4.35332	4.04264	4.11187	4.1152
Mamb023008	4.50271	4.37851	4.19692	4.08831	4.1334	4.17792
Mamb011825	4.30012	4.37643	4.27128	4.13668	4.11353	4.14568
Mamb011782	4.3505	4.3875	4.40939	4.08916	4.12598	4.17313
Mamb010115	4.39849	4.43829	4.45154	4.13996	4.16511	4.26604
Mamb024493	4.38681	4.51475	4.38059	4.07125	4.06953	4.13586
Mamb023964	4.39163	4.37016	4.42492	4.11936	3.96532	4.12846
Mamb003098	4.62293	4.2426	4.59276	3.81044	3.89627	3.93452
BGI_novel_G000718	4.52231	4.20633	4.5509	3.9241	3.94579	3.89821
Mamb025529	4.54659	4.23113	4.50271	3.854	3.88655	3.91934
Mamb001475	4.60051	4.42626	4.55459	3.92029	3.8953	3.97453
Mamb024913	4.5552	4.36597	4.57531	3.9486	3.83592	4.02059
Mamb012162	4.45549	4.26978	4.47768	3.90111	3.89045	3.98914
Mamb003784	4.48543	4.2555	4.60466	3.94767	3.85798	4.03474
Mamb020167	4.62	4.40599	4.30743	3.85997	4.02237	3.99186
Mamb016058	4.61765	4.3875	4.42223	3.91934	4.00899	4.01525
Mamb010412	4.58556	4.41819	4.37712	4.0027	3.8885	3.92884
Mamb016842	4.56803	4.52293	4.44029	3.90304	3.96809	3.93452
Mamb013070	4.59753	4.47962	4.55704	4.01436	3.91839	3.92505
Mamb007883	4.74739	4.41616	4.66505	3.84398	4.00899	4.03562
Mamb002987	4.8166	4.31397	4.48929	3.84699	4.14486	4.16672
Mamb004503	4.71699	4.37921	4.52419	3.8846	4.15543	4.00899
Mamb029118	4.6153	4.38198	4.66846	4.02414	3.91743	4.07724
Mamb015722	4.59455	4.48285	4.64962	4.09845	4.01792	4.1635
Mamb001105	4.43962	4.33914	4.64847	4.04527	4.12019	4.17552
Mamb021661	4.47054	4.29793	4.55766	3.93263	3.97545	4.13011
Mamb019695	4.55704	4.34979	4.55888	3.95327	4.08236	4.10266
Mamb005316	4.50906	4.77189	4.49506	3.73335	3.87676	3.90689
Mamb017805	4.46401	4.56742	4.61648	3.61824	3.72465	3.80941
Mamb019936	4.2891	4.59096	4.34483	3.93263	3.6893	3.75809
Mamb014790	4.39917	4.52419	4.42425	3.77505	3.8679	4.0365
Mamb013878	4.32265	4.38819	4.50398	3.96347	3.853	3.87774
Mamb010255	4.27798	4.37156	4.87135	3.89045	3.95327	4.04527
Mamb022744	4.37782	4.33485	4.75649	3.7126	4.0635	4.0993
Mamb009249	4.51159	4.36947	4.77505	3.7137	3.98094	4.09592
Mamb006611	4.56803	4.51412	5.03958	3.85499	3.848	3.77189
Mamb000762	4.64904	4.63052	4.79649	4.06695	3.72137	4.0268
Mamb024099	3.92884	4.10852	4.39849	3.78241	3.65306	3.7845
Mamb010143	4.02857	4.29719	4.24184	3.7666	3.73444	3.67243
Mamb028503	4.1102	4.22574	4.27798	3.67807	3.69599	3.71809
Mamb022284	4.09845	4.25323	4.28614	3.72028	3.7148	3.73444
Mamb011251	4.21723	4.08491	4.38405	3.83289	3.59335	3.73552
Mamb009380	4.27724	3.98185	4.29352	3.93357	3.63807	3.69265
Mamb004688	4.15381	3.9542	4.30012	3.76129	3.72683	3.96717
Mamb024398	4.16912	4.07211	4.43429	3.72901	3.54597	3.89627
Mamb025936	4.17393	4.05398	4.51223	3.72792	3.69265	3.8125
Mamb015147	4.09255	4.19692	4.03826	3.94205	3.74201	3.85
Mamb023031	4.04701	4.2211	4.22574	3.80426	3.81558	3.81762
Mamb028467	4.02326	4.23726	4.17632	3.8885	3.86096	3.87578
Mamb020105	4.0781	4.07639	4.24031	3.88362	3.7366	3.90014
Mamb004131	4.16027	4.14241	4.21023	3.84499	3.84599	3.93074
Mamb017679	4.12267	4.19771	4.1811	3.79909	3.72356	3.90881
Mamb023478	4.09592	4.04177	4.2555	4.01078	3.87676	3.98094
Mamb023334	4.25096	4.16027	4.14893	3.90593	3.86394	4.07125
Mamb003022	4.18666	4.20555	4.16027	4.05572	3.81558	3.99186
Mamb023842	4.26078	4.17313	4.26303	4.0197	3.90304	4.0027
Mamb023359	4.19535	4.15218	4.28096	3.94392	3.85599	3.98003
Mamb017813	4.24869	4.24565	4.33199	3.69488	3.93263	3.79597
Mamb015351	4.19692	4.26228	4.23802	3.66562	3.87578	3.76447
Mamb012974	4.16027	4.12598	4.21645	3.66107	3.81967	3.89239
Mamb019762	4.1811	4.23496	4.23649	3.71699	3.90881	3.98459
Mamb024249	4.23802	4.17792	4.20398	3.71589	3.9222	3.96255
Mamb024018	4.22033	4.16027	4.18903	3.76871	3.95233	3.97269
Mamb012175	4.18428	4.33842	4.09255	3.65191	3.8885	3.99367
Mamb006197	4.27128	4.31976	4.34696	3.73552	3.95884	4.04089
Mamb008683	4.08576	4.36177	4.36597	3.80323	3.92979	4.04789
Mamb028778	4.31976	4.45615	4.41684	4.12846	3.85	4.0054
Mamb016769	4.37226	4.36247	4.36457	4.19456	3.91648	4.01167
Mamb019704	4.30961	4.3067	4.39985	4.23496	3.76871	3.95047
Mamb015452	4.32625	4.25852	4.32697	4.11103	3.86295	4.00988
Mamb007386	4.38267	4.44361	4.20085	4.05311	3.96993	4.07125
Mamb017528	4.50462	4.39025	4.24869	3.96532	3.93829	4.10936
Mamb001646	4.46205	4.46663	4.3512	3.97636	4.01078	4.06695
Mamb025041	4.60881	4.30378	4.39025	4.08576	4.01436	4.00988
Mamb005805	4.63517	4.2149	4.29793	4.06264	3.8846	4.01436
BGI_novel_G002482	4.63343	4.32841	4.34908	4.11437	3.80012	3.9991
Mamb012777	4.18507	4.14486	4.60051	3.90977	3.84599	3.99548
Mamb003599	4.31325	4.21878	4.45352	4.06437	3.926	4.13996
Mamb017950	4.29499	4.19613	4.48414	3.99729	3.9607	4.04527
Mamb025565	4.34908	4.33199	4.42694	3.97269	4.08831	4.11936
Mamb023928	4.36317	4.23036	4.29646	4.04614	4.04264	4.07296
Mamb018289	4.31325	4.27947	4.39094	3.98368	4.02768	3.98003
BGI_novel_G000677	4.44427	4.22033	4.21878	3.91648	3.87381	3.67582
Mamb008246	4.37782	4.19771	4.31904	3.83693	3.87676	3.81455
Mamb012147	4.34767	4.28392	4.23726	3.80219	3.80529	3.74201
Mamb023084	4.29352	4.22497	4.21257	3.85499	3.84097	3.76447
Mamb006500	4.26228	4.28983	4.27426	3.87676	3.82477	3.93074
Mamb016211	4.40599	4.26529	4.32121	3.78136	3.74416	3.91648
Mamb006697	4.32697	4.24108	4.26679	3.74201	3.83289	3.904
Mamb019514	4.40327	4.15947	4.3505	3.97911	3.75382	3.8748
Mamb008385	4.26529	4.07724	4.38957	3.89627	3.87381	3.88655
Mamb005416	4.30086	4.28318	4.16511	3.89142	3.93546	3.97177
Mamb008092	4.37712	4.22882	4.12928	3.8885	4.01436	3.90689
Mamb008981	4.23419	4.10936	4.03738	3.86592	3.87774	3.849
Mamb003447	4.2426	4.11686	4.04701	3.80012	3.88947	3.94673
Mamb000905	4.15623	4.12681	4.06609	3.75702	3.93734	3.91073
Mamb002556	4.35262	4.02857	4.10685	3.63807	3.80529	3.91073
Mamb016248	4.46532	4.18507	4.10518	3.63807	3.74201	3.85599
Mamb025056	4.4121	4.04352	4.03386	3.93263	3.72137	3.73444
Mamb027778	4.31832	4.21878	4.11603	3.88362	3.79286	3.8125
Mamb003553	4.34199	4.17473	4.13258	3.88947	3.7126	3.75702
Mamb020366	4.23266	4.19771	4.03122	3.80632	3.76235	3.78031
Mamb025020	4.18903	4.15137	4.13258	3.75596	3.75382	3.76553
Mamb021281	4.22728	4.12433	4.13996	3.77716	3.76447	3.88166
Mamb004558	4.33271	4.1416	4.393	3.65421	3.76129	3.78973
Mamb025537	4.39917	4.22033	4.44294	3.74201	3.80941	3.87873
Mamb026623	4.24184	4.23036	4.43829	3.77294	3.79597	3.92125
Mamb029463	4.32697	4.30159	4.42425	3.73444	3.60526	3.68482
BGI_novel_G000596	4.31252	4.45418	4.36947	3.66448	3.74416	3.7148
Mamb000838	4.31759	4.34341	4.42895	3.62293	3.74953	3.69822
Mamb017705	4.58916	4.37086	4.10769	3.98732	3.7301	3.7845
Mamb007218	4.49121	4.21412	4.1152	3.85898	3.79701	3.84298
Mamb003159	4.53481	4.15056	4.12846	3.96347	3.66676	3.86592
Mamb017271	4.48543	4.29866	4.27947	3.73552	3.70598	3.73335
Mamb026550	4.57652	4.32193	4.24031	3.80941	3.74846	3.82477
Mamb003135	4.62702	4.24031	4.26228	3.76765	3.70819	3.73877
Mamb023476	4.55029	4.11936	4.32265	3.66221	3.71918	3.75061
Mamb003786	4.43496	4.2032	4.32769	3.67582	3.78869	3.65535
Mamb017624	4.70099	4.16269	4.28614	3.30305	3.90689	3.75916
Mamb025983	4.70819	4.37016	4.26903	3.47508	4.05918	3.80941
Mamb010512	4.60229	3.98185	4.46074	3.40054	3.56925	3.53107
Mamb002328	4.54411	4.0027	4.40803	3.48929	3.66562	3.47768
Mamb024757	4.34341	4.16511	4.40667	3.50208	3.56925	3.65535
Mamb016890	4.44626	4.1102	4.50526	3.66107	3.5435	3.61589
Mamb024081	4.52544	4.21956	4.47703	3.54102	3.57652	3.66789
Mamb020781	4.49953	4.28021	4.5008	3.59335	3.61589	3.58616
Mamb012677	4.4957	4.19849	4.70377	3.52732	3.80323	3.96255
Mamb005081	4.28466	4.13914	4.69098	3.53107	3.75809	3.74739
Mamb024319	4.75862	4.20555	4.56742	3.63575	3.69599	3.65878
Mamb014275	4.71918	4.09001	4.74093	3.36737	3.63575	3.70155
Mamb012374	4.62352	4.21101	4.63169	3.36036	3.6427	3.70044
Mamb010125	4.79961	4.44956	4.19298	3.91648	3.67356	3.81967
Mamb024143	4.63807	4.46728	4.2854	3.98368	3.67016	3.79286
Mamb000182	4.86987	4.56803	4.13504	4.05832	3.70708	3.94579
Mamb013390	4.83036	4.34837	4.14323	4.07039	3.52231	3.82579
Mamb025481	4.82324	4.36107	4.32481	3.80012	3.50335	3.58856
Mamb025606	4.7252	4.34696	4.26978	3.81558	3.59694	3.69488
BGI_novel_G001631	4.76129	4.44692	4.42694	3.7366	3.5472	3.8748
Mamb017473	4.66107	4.35614	4.45418	3.71589	3.73227	3.93168
Mamb011565	4.73552	4.12433	4.17473	3.79077	3.67356	3.85
Mamb015798	4.77821	4.38267	4.12267	3.68032	3.71918	3.77505
Mamb013683	4.91121	4.28392	4.26903	3.7148	3.90593	3.78555
Mamb023394	4.78241	4.17871	3.80426	3.56316	3.51602	3.64847
Mamb004417	4.54288	4.18269	4.15299	3.95884	3.61941	3.6241
Mamb013163	4.62702	4.2149	4.12267	3.852	3.43962	3.51979
Mamb011664	4.43229	3.98368	4.10685	3.7761	3.53356	3.59455
Mamb016697	4.56925	4.01346	4.27724	3.73227	3.42358	3.50462
Mamb013145	5.42122	4.97177	4.48929	3.59813	4.5097	3.83794
Mamb027036	4.95047	4.90545	4.29793	3.30889	4.0365	3.66107
Mamb012184	4.8674	4.64847	4.03562	3.53481	4.33485	3.61117
Mamb020314	5.24755	4.49121	4.70929	4.06867	3.97453	3.62176
BGI_novel_G001988	5.04527	4.62234	4.77136	4.0365	3.57289	3.70266
Mamb017915	5.49217	4.80271	4.7339	3.94205	3.69153	3.89336
Mamb020782	5.22766	4.81301	4.69544	3.96162	3.85699	3.87676
Mamb009201	5.11478	4.87283	4.72792	4.17552	3.94579	3.9222
Mamb008399	5.09887	4.87725	4.64097	4.14649	3.92315	3.85
Mamb028064	5.01926	4.35755	4.41684	4.05572	4.05311	4.03034
Mamb007086	5.04089	4.47897	4.5509	4.08236	3.93168	4.06867
Mamb014052	5.15583	4.5373	4.58556	4.16591	4.0072	3.94205
Mamb017190	5.2075	4.38819	4.30086	3.88069	3.48671	3.7666
Mamb026572	5.30779	4.35614	4.62761	3.90497	3.6565	3.78241
Mamb015668	5.15745	4.49506	4.34837	4.28762	3.52105	3.80426
Mamb003419	5.29572	4.68201	4.39369	4.25399	3.73227	4.04089
Mamb012258	5.09635	4.42291	5.15137	4.0268	3.97177	3.81147
Mamb009195	4.95745	4.33342	5.37955	4.03914	3.97177	4.17153
Mamb009197	5.2902	4.50779	4.96993	4.30305	3.74739	3.88362
Mamb023918	5.24907	4.59395	5.13504	4.0321	3.75168	4.04002
Mamb006467	5.33878	4.48736	4.93687	3.9241	3.83895	3.99548
Mamb018231	5.40565	4.61706	4.88362	4.01436	3.79701	3.93923
Mamb022742	5.10727	4.57471	4.96486	4.01078	3.95513	4.29499
Mamb025161	5.06781	4.56194	4.96671	4.21568	4.15056	4.21801
Mamb017097	5.07938	4.57228	4.95745	4.0993	4.08916	4.12267
Mamb012866	4.91839	4.77821	5.0018	4.09085	4.10098	4.05832
Mamb026192	4.99729	4.77716	4.86839	3.95791	3.89336	4.0036
Mamb004077	4.9472	4.56071	4.78346	3.96255	4.0018	4.0635
Mamb002360	4.6605	4.70653	5.21296	3.62527	4.19613	4.22033
Mamb017100	4.89385	4.61353	5.32912	3.76341	4.33271	4.32048
Mamb011867	4.89482	4.68313	5.04789	3.77716	4.3147	4.32912
Mamb026819	4.81813	5.3466	5.34767	4.02414	3.95699	4.05485
Mamb011341	4.91648	4.79286	5.23534	4.37921	4.48478	4.30378
Mamb001805	4.86245	4.75382	5.25437	4.19771	4.36667	4.43829
Mamb027217	4.77241	4.87283	5.34447	4.06437	4.34625	4.33199
Mamb015803	4.93546	5.06695	5.1631	3.85997	4.40463	4.34979
Mamb006438	4.86839	5.04614	5.07938	4.15866	4.44095	4.33128
Mamb020022	5.02591	5.11894	5.05311	4.19771	4.05398	4.25852
Mamb014319	5.16952	5.02326	5.11353	4.26153	4.34199	4.42694
Mamb002322	5.06867	4.92979	5.14405	4.21412	4.34199	4.38957
Mamb014510	5.31433	4.52482	4.69209	4.2555	4.13914	4.22033
Mamb003089	5.19417	4.90881	4.65191	4.34056	4.2149	4.18903
BGI_novel_G001875	5.41583	4.82273	4.64443	4.25475	4.12184	3.98732
Mamb005068	5.22535	4.7241	4.71589	4.12598	4.16752	4.09424
Mamb005978	4.8679	4.78973	4.72028	4.49185	4.07039	4.2032
Mamb029554	5.07039	4.83491	4.65592	4.65935	4.12433	4.32481
Mamb025796	5.3302	4.69822	5.06178	4.42425	4.16189	4.30597
Mamb028093	5.28762	4.72738	4.8515	4.48091	4.03738	4.3427
Mamb000737	5.32301	4.73335	4.82528	4.36807	4.29352	4.30159
Mamb025476	5.21917	4.79077	4.99277	4.28392	4.36807	4.45746
Mamb026672	5.1981	4.69599	4.916	4.17153	4.20633	4.33056
Mamb017782	4.88509	4.84449	4.64443	4.13914	3.90977	4.06437
Mamb025247	4.98185	5.07682	4.50653	4.11936	4.11187	4.02326
Mamb024447	5.22689	4.90159	4.88996	3.93923	4.24031	4.40871
Mamb025249	4.96023	5.18864	4.65191	4.03034	4.34341	4.31615
Mamb007619	5.02015	5.21218	4.79181	3.78764	4.33557	4.23802
BGI_novel_G002957	4.7126	4.91409	5.05658	4.12681	4.52607	4.59694
Mamb026315	4.65878	4.84348	5.13134	4.34483	4.26679	4.56742
Mamb010812	4.7866	4.80374	5.00495	4.5373	4.42761	4.70764
Mamb028932	5.0635	4.64039	4.93782	4.37086	4.31034	4.43229
Mamb022826	5.02591	4.57107	4.87774	4.31542	4.32048	4.5292
Mamb021513	4.93734	4.62585	4.78031	4.36527	4.34908	4.52857
Mamb003390	4.98185	4.6865	4.8334	4.32697	4.35191	4.41278
Mamb007275	4.95699	4.70598	4.7703	4.32048	4.34127	4.40463
Mamb010040	4.78607	4.58376	4.90737	4.29499	4.42626	4.37295
Mamb013950	4.86839	4.69209	4.97728	4.48478	4.43496	4.35755
Mamb002995	4.8212	4.81301	4.88704	4.33842	4.39506	4.40122
Mamb016021	4.83996	4.74739	5.05485	4.31759	4.37295	4.42828
Mamb012724	5.09339	4.7339	4.75596	4.52293	4.45088	4.56742
Mamb024857	4.94813	4.71864	4.68426	4.59036	4.37921	4.50843
Mamb008900	4.97223	4.71094	4.70819	4.50779	4.46923	4.51728
Mamb028333	4.88606	4.72028	4.69265	4.54535	4.46532	4.58496
Mamb023025	5.11977	4.73118	4.87184	4.50779	4.3427	4.4121
Mamb004189	5.03034	4.84147	4.71315	4.47638	4.3505	4.40122
Mamb020863	5.01659	4.82426	4.85798	4.34625	4.42021	4.43029
Mamb012871	4.96347	4.75328	4.7703	4.41143	4.45154	4.51602
Mamb012449	4.80993	4.85947	4.70764	4.61648	4.36387	4.38336
Mamb007685	4.72955	4.77294	4.6565	4.60644	4.40735	4.42962
Mamb023149	4.74416	4.78241	4.53543	4.53045	4.32048	4.37851
Mamb015707	4.8846	4.79338	4.59872	4.49761	4.24108	4.40871
Mamb019131	4.81198	4.6792	4.63575	4.56438	4.26828	4.46663
Mamb025797	4.6011	4.70044	4.65421	4.51916	4.35473	4.38336
Mamb003899	4.62117	4.6241	4.70819	4.44824	4.34908	4.42021
Mamb001660	4.64847	4.68032	4.67469	4.47897	4.42828	4.44029
Mamb008235	4.71205	4.7366	4.74953	4.41075	4.35966	4.55888
Mamb012372	4.71534	4.63459	4.78607	4.42291	4.37016	4.53978
Mamb020644	4.58015	4.73823	4.77083	4.45615	4.3799	4.50335
Mamb020051	4.6837	4.72738	4.69488	4.40259	4.43229	4.55213
Mamb010929	4.62117	4.69599	4.71149	4.39712	4.4614	4.50526
Mamb020715	4.80064	4.7666	4.84499	4.31832	4.56742	4.55459
Mamb012789	4.67243	4.70653	4.67016	4.41278	4.53916	4.42828
Mamb004596	4.82579	4.68201	4.68986	4.44427	4.50335	4.48929
Mamb015536	4.77241	4.73335	4.73715	4.36947	4.42223	4.43962
Mamb002903	4.73931	4.7148	4.69209	4.4363	4.41414	4.47768
Mamb002455	4.78293	4.58316	4.78398	4.60881	4.32409	4.5008
Mamb019607	4.73552	4.75435	4.84097	4.50906	4.30743	4.45352
Mamb027860	4.83036	4.75756	4.93074	4.48091	4.40463	4.55275
Mamb012009	4.83086	4.73715	4.82324	4.43296	4.39985	4.47768
Mamb011449	4.57592	4.59634	4.43962	3.89336	4.19456	4.23113
Mamb005224	4.49442	4.54782	4.51159	4.05572	4.22342	4.32841
Mamb015484	4.52857	4.6011	4.56316	3.9514	4.30597	4.24031
Mamb024281	4.43229	4.51916	4.69933	4.07382	4.2555	4.07125
Mamb011257	4.45878	4.60407	4.63923	3.98459	4.06953	4.16511
Mamb025033	4.34554	4.47573	4.60822	3.93546	4.14486	4.20633
Mamb008753	4.58496	4.45878	4.91504	3.9855	4.28392	4.27724
Mamb022973	4.73281	4.5292	4.96993	3.90304	4.29866	4.29131
Mamb017215	4.6017	4.62059	4.67129	4.13011	4.12102	4.33771
Mamb015609	4.64039	4.59096	4.86493	4.14323	4.25626	4.2765
Mamb014080	4.73931	4.63575	4.83137	4.14731	4.16189	4.21257
Mamb014294	4.66846	4.65249	4.86394	3.88947	4.14568	4.12102
Mamb021217	4.68257	4.48543	4.76394	4.03474	4.08236	4.0365
Mamb014721	4.70764	4.44626	4.82579	4.06264	4.17233	4.10434
Mamb009742	4.58796	4.64501	4.67469	4.15623	4.39438	4.25852
Mamb001780	4.57107	4.60526	4.77821	4.19613	4.37086	4.39163
Mamb003485	4.72083	4.79701	4.67016	4.1819	4.37643	4.36947
Mamb010751	4.63517	4.79909	4.76765	4.19456	4.43563	4.52168
Mamb019310	4.73877	4.78973	4.76818	4.24489	4.40803	4.47768
Mamb023533	4.46467	4.72465	4.80426	4.22959	4.22805	4.29057
Mamb017793	4.53481	4.61353	4.7126	4.34554	4.20163	4.26078
Mamb025891	4.47962	4.65191	4.74631	4.36036	4.19535	4.40735
Mamb000801	4.54659	4.59634	4.57773	4.29866	4.12928	4.34554
Mamb021637	4.63052	4.59872	4.53792	4.31615	4.21956	4.36737
Mamb008247	4.63807	4.59932	4.54288	4.3799	4.12846	4.3067
Mamb003229	4.56194	4.57592	4.5435	4.3427	4.31252	4.43696
Mamb028334	4.63459	4.69488	4.47703	4.29646	4.28466	4.26604
Mamb003915	4.77452	4.41481	4.61058	4.38198	4.46467	4.35966
Mamb028421	4.95745	4.57652	4.4822	4.4019	4.20555	4.22805
Mamb027186	4.87135	4.4121	4.66732	4.38405	4.11853	4.25399
Mamb015651	4.80374	4.48929	4.55704	4.32553	4.16269	4.10769
Mamb025411	4.76075	4.56682	4.5404	4.21568	4.2211	4.13504
Mamb012298	4.6792	4.54288	4.55397	4.26903	4.18507	4.1235
Mamb022414	4.74201	4.67016	4.62761	4.3427	4.28021	4.19061
Mamb011252	4.77189	4.68986	4.57471	4.45549	4.15947	4.25701
Mamb024778	4.90833	4.90014	4.69766	4.33628	4.3978	4.30305
Mamb017139	5.00854	4.6153	4.80116	4.19456	4.29352	4.31107
Mamb012084	5.00675	4.74685	4.71149	4.27575	4.24717	4.32769
Mamb011280	4.9982	4.71315	4.62702	4.17792	4.24641	4.23726
Mamb010714	4.8089	4.56925	4.87725	4.25927	4.0917	4.19377
Mamb015005	4.93121	4.59753	4.96301	4.12433	4.18982	4.34979
Mamb002997	4.83238	4.69599	4.91025	4.22651	4.25776	4.29205
Mamb001335	4.82528	4.50016	4.69209	4.23113	4.18587	4.51791
Mamb003849	4.8334	4.55459	4.71918	4.24869	4.24793	4.24565
Mamb014085	4.76924	4.55766	4.65306	4.24184	4.27277	4.32984
Mamb003146	4.79338	4.6241	4.79909	4.36036	4.18507	4.43896
Mamb026382	4.86641	4.6565	4.75862	4.29057	4.32409	4.44493
Mamb001644	4.75542	4.69599	4.79494	4.31687	4.33628	4.43829
Mamb015457	5.9743	4.71809	3.77083	4.25172	3.18587	3.46728
Mamb014596	5.46074	4.72792	4.03298	4.22265	3.29866	3.73444
Mamb011644	5.90665	4.92315	4.63401	3.89045	3.10769	3.74631
Mamb019795	6.20006	4.60822	4.21878	4.0268	3.18745	3.93734
Mamb017319	5.59783	5.18626	4.56682	4.39849	3.88069	3.43829
Mamb026440	5.89166	4.88313	4.55213	4.48864	3.79701	4.01167
Mamb011075	5.75221	4.67751	4.79077	4.36036	3.94673	4.07895
Mamb020367	5.90593	4.74147	4.28614	4.39438	3.54226	4.16672
Mamb011754	6.06372	4.82782	4.68201	4.46923	3.52231	3.77716
Mamb013050	5.24603	5.03122	3.43029	3.36457	3.33485	3.19535
Mamb012180	5.89554	4.78973	3.64155	3.43429	2.90497	3.8166
Mamb000823	5.60615	4.59694	3.91648	3.76553	2.84599	3.19219
Mamb001320	5.1177	4.22959	3.67243	3.85	3.11437	3.38543
Mamb026020	4.97682	4.08661	3.90111	3.64501	2.9241	3.27352
Mamb004209	5.28021	4.48091	3.96625	3.17632	2.69377	3.13258
Mamb021106	5.43396	4.26228	4.53169	3.22342	2.87774	3.11437
Mamb020839	4.49378	4.25927	4.21878	3.66221	2.78869	2.97453
Mamb025544	4.71973	4.29793	4.21101	3.59216	3.26903	3.27947
Mamb011212	4.83744	4.26754	4.16189	3.04963	3.06867	3.12763
Mamb024351	4.83441	4.18031	3.99095	3.45549	3.08746	2.98732
Mamb016006	4.83491	4.05137	3.90977	3.24945	3	3.21568
BGI_novel_G002094	2.27202	4.0781	3.73335	4.76553	4.92315	4.80374
Mamb022900	2.81558	3.84398	4.19771	4.38957	4.85748	4.66391
Mamb022528	3.13586	3.11936	3.926	5.23993	4.34696	4.47832
BGI_novel_G001926	3.03562	3.1177	3.68706	4.63517	3.85599	4.31542
Mamb015089	3.09592	2.98368	3.54102	4.4822	4.03738	4.47508
Mamb017524	3.69933	3.28983	2.65535	4.94533	4.79494	4.62352
Mamb013240	3.54967	3.19535	3.47379	5.05702	4.98003	5.01212
Mamb023352	4.02857	3.23726	3.43429	5.01078	4.78241	4.78607
Mamb012847	3.35191	3.83491	3.32048	4.52669	4.82222	4.82883
Mamb018561	3.55582	3.52482	3.61589	4.46923	5.10727	5.00495
Mamb023663	3.33342	3.68032	3.76022	4.8212	4.96901	4.81813
BGI_novel_G002068	3.72028	3.73444	3.80219	4.62352	4.94953	4.75435
BGI_novel_G000308	3.69377	3.48543	3.38267	4.82324	4.74147	4.69209
BGI_novel_G001069	3.97177	3.54102	3.4489	4.68313	4.86295	4.65306
Mamb009609	3.85	3.42089	3.40463	4.52419	4.69098	4.55029
Mamb005965	3.48543	3.36737	3.75489	4.67129	4.38405	4.42358
Mamb002567	3.39094	3.41414	3.18428	4.79025	4.44758	4.40463
BGI_novel_G002069	3.39643	3.27501	3.45154	4.61941	4.86394	4.56071
BGI_novel_G002654	2.95791	3.34199	2.69599	4.05745	4.37295	4.20085
Mamb000211	3.08066	2.98185	2.80323	3.91934	4.0072	3.95327
Mamb001443	3.24184	3.40054	2.9542	3.90785	4.0505	3.89239
Mamb017147	3.24184	3.20945	3.05311	3.8748	4.07724	4.02945
Mamb002049	3.50208	3.53481	2.58976	4.57471	3.79805	3.97361
BGI_novel_G002451	3.52482	3.46597	2.70487	4.18031	4.05485	3.8268
Mamb008388	3.61235	3.1811	2.88557	4.05572	3.92125	3.84298
Mamb021331	2.96532	3.52482	3.16189	3.74308	3.74631	3.89918
BGI_novel_G001484	3.19535	3.53107	3.18269	3.8748	3.76553	3.97085
Mamb004126	3.10098	3.53107	3.46205	3.85798	3.92695	3.83895
Mamb024207	3.26903	3.52482	3.39506	3.99005	3.79909	3.68594
Mamb012267	3.08066	3.22342	3.16189	4.1127	3.853	3.83491
Mamb010771	3.0072	3.46989	3.11103	4.05832	3.77505	3.79286
Mamb021951	3.0036	3.27352	3.14405	3.86394	3.73769	3.86196
Mamb021096	3.14731	3.18903	3.28836	3.95791	3.69599	4.0072
Mamb020798	3.40735	3.35191	3.41819	3.68482	3.83491	3.95233
Mamb008445	3.25399	3.1811	3.30889	3.76871	3.8339	3.80012
BGI_novel_G002645	3.49057	3.27798	3.3147	3.86493	3.9222	3.7761
Mamb011806	3.31615	3.34625	3.2555	3.9222	3.91073	3.95699
Mamb026476	3.29131	3.3799	3.37851	3.99548	3.81455	3.88264
Mamb012247	3.51223	3.3505	3.23573	3.848	3.76871	3.80735
Mamb022755	3.44095	3.34625	3.19535	3.85599	3.67469	3.82069
Mamb004894	3.40599	3.34908	3.39506	3.90207	3.65878	3.83086
Mamb015492	3.38405	3.38405	3.43296	3.83693	3.72247	3.90497
Mamb001875	3.42492	3.72574	3.17473	3.85	3.9782	3.90593
Mamb009547	3.45022	3.56316	3.31179	3.72574	4.02857	3.853
Mamb004509	3.48414	3.34908	3.05485	3.76765	3.93923	3.86493
Mamb024278	3.31904	3.46728	3.17313	3.73227	3.853	3.80426
Mamb014792	3.31904	3.53232	3.10098	3.72792	3.84599	3.84197
Mamb029393	3.26604	3.46467	3.11103	4.13586	3.71589	3.79286
Mamb029261	3.22033	3.68145	3.09424	4.02857	3.75916	3.85499
Mamb021663	3.4019	3.50716	3.18587	4.10014	3.73769	3.99186
Mamb027750	3.56071	3.52732	3.35473	3.95977	3.73552	3.8885
Mamb014780	3.37573	3.48929	3.46989	4.09761	3.82375	3.97269
Mamb015201	3.33199	3.6311	3.39643	4.03386	3.74416	3.97269
Mamb007230	3.20006	3.1127	3.49442	4.25248	3.77716	3.63807
Mamb014902	3.21101	3.25096	3.33199	4.36597	3.54597	3.81865
Mamb005481	3.23419	3.20633	3.36036	4.02857	3.55704	3.72465
Mamb024955	3.24793	3.29572	3.29278	4.08746	3.60526	3.68145
Mamb025759	3.62877	3.25096	3.24184	4.34341	3.84298	4.1235
Mamb021157	3.49825	3.28392	3.23726	4.1127	3.82883	4.09677
Mamb013868	3.42895	3.64039	3.54473	4.32841	3.76553	4.03386
Mamb011587	3.6837	3.5435	3.39369	4.37086	3.8125	4.10182
Mamb004845	3.10601	3.61706	2.95977	4.25323	3.82375	3.7301
Mamb014496	3.22497	3.55213	2.80529	4.29939	3.99458	3.67807
Mamb003281	2.9982	3.36737	3.11936	4.31976	4.1334	3.88362
Mamb012353	3.10098	3.5097	3.30743	4.43363	4.13504	3.94673
Mamb014929	3.08236	3.37434	3.08236	4.36247	3.69265	3.83188
Mamb022102	3.26003	3.33771	3.23113	4.37016	3.78241	3.89821
Mamb025419	3.21878	3.4489	3.1375	4.30961	3.85798	4.01703
Mamb014043	3.38819	3.47638	3.24489	4.7761	3.9982	3.98823
Mamb029723	3.42626	3.53356	3.11936	4.61294	3.82782	3.88264
Mamb012250	2.97269	3.18587	3.28836	4.52293	3.81455	4.09508
Mamb013816	3.13914	3.38543	3.37851	4.51916	3.69488	3.96625
Mamb020865	3.17473	3.54844	3.35614	4.62702	3.81558	4.15299
Mamb002695	2.91265	2.66903	3.52857	3.78764	4.29205	4.15543
Mamb006526	2.81558	3.32912	3.70708	4.12433	4.16912	4.21801
Mamb029618	2.81762	3.19849	3.28836	4.07125	4.31034	4.0072
Mamb025704	2.68032	3.1375	3.24336	3.91265	4.04614	3.98368
Mamb004522	3.14731	3.52732	3.69599	3.48671	4.28392	3.75596
Mamb012003	3.0036	3.75168	3.848	4.15623	4.59515	4.34199
Mamb013971	2.87184	3.72683	3.57773	3.86196	4.31252	4.27724
Mamb000791	3.69822	3.91552	3.70044	4.17632	4.69488	4.46858
Mamb021961	3.52607	3.76022	3.61941	4.20945	4.61824	4.5435
Mamb023530	3.57652	3.76765	3.47119	4.4489	4.46793	4.33485
Mamb030043	3.52356	3.5435	3.60051	4.41346	4.50144	4.58135
Mamb019998	3.65191	3.74201	4.17552	4.81813	4.66619	4.71094
Mamb024426	3.6241	3.91934	4.11686	4.9607	4.62994	4.5735
Mamb014338	3.80116	3.99277	4.04177	4.69599	4.75916	4.69098
Mamb007523	3.90207	3.97545	3.86394	4.65878	4.53543	4.71864
Mamb014035	3.42358	4.00899	3.79701	4.49057	4.46401	4.43829
Mamb030318	3.52356	3.77189	3.73118	4.63575	4.488	4.67186
Mamb018770	3.63807	3.92505	3.76871	4.78503	4.51033	4.58376
Mamb010727	3.49185	3.88557	4.29278	4.44626	4.54905	4.56133
Mamb021572	3.70929	3.78241	3.99186	4.39438	4.55643	4.29572
Mamb001839	3.78764	3.8846	3.92029	4.62	4.58676	4.45549
Mamb029178	3.74953	3.78764	4.1635	4.68874	4.48607	4.34625
Mamb013652	3.76765	4.36737	3.53978	4.79546	4.77452	4.81967
Mamb028325	3.6565	4.28466	3.9514	4.44824	4.80478	4.77979
Mamb013657	3.52857	4.57046	4.05745	4.35332	4.53854	4.70044
Mamb022770	3.6241	4.16189	3.56438	4.95699	4.37434	4.45681
Mamb006071	3.83592	3.99639	3.8885	5.01123	4.18824	4.43496
Mamb025998	3.77716	3.9607	3.96255	4.98277	4.32409	4.36036
Mamb021262	3.85898	4.0917	3.88753	4.86888	4.37782	4.65019
Mamb004690	3.99367	4.06695	3.90207	5.01837	4.37226	4.63517
Mamb004560	3.94673	4.13422	3.86592	5.07039	4.43763	4.48993
Mamb003475	3.85997	4.09255	3.87676	4.63169	4.29719	4.50144
Mamb013489	3.74739	4.05485	3.85798	4.56377	4.30816	4.58015
Mamb018159	3.80219	3.88655	3.90111	4.5601	4.36107	4.47054
Mamb026191	3.8339	3.94486	3.97085	4.38059	4.28614	4.45352
Mamb027515	3.96255	3.94205	3.64731	4.58676	4.24945	4.2854
Mamb010119	3.93263	4.0197	3.88947	4.63865	4.28762	4.30816
Mamb001308	3.8748	3.97361	3.7761	4.74739	4.15704	4.48543
Mamb003049	3.81558	3.96809	3.87381	4.78241	4.42828	4.43696
Mamb014936	3.78555	3.99277	3.80632	4.81711	4.35544	4.40871
Mamb008016	4.1635	4.06867	3.86691	4.54288	4.62059	4.19692
Mamb023373	4.02148	4.10014	3.46858	4.39506	4.59096	4.46532
Mamb022651	4.10434	4.17313	4.1102	4.3427	4.26978	4.49249
Mamb019587	3.85599	4.08916	4.08916	4.488	4.35473	4.43496
Mamb022185	3.94673	4.16591	3.96347	4.51665	4.32769	4.393
Mamb004476	4.0072	4.11187	4.0018	4.44029	4.35544	4.3978
Mamb022547	3.95606	4.06264	3.88655	4.31397	4.42156	4.42089
Mamb011866	4	4.02591	4.07296	4.29866	4.41752	4.45878
Mamb023196	3.98732	3.94017	4.02414	4.5404	4.46532	4.55213
Mamb002792	4.00899	3.94298	4.13175	4.43496	4.5097	4.46793
Mamb028126	3.94673	4.13422	4.09255	4.49378	4.62059	4.64443
Mamb011584	4.01881	4.17313	4.16189	4.44162	4.64731	4.50271
BGI_novel_G001111	3.99639	4.08916	3.90689	4.48285	4.52795	4.53978
BGI_novel_G001110	3.99639	4.08916	3.90689	4.48285	4.52795	4.53978
Mamb002922	3.92505	4.17153	4.01792	4.62644	4.45812	4.63227
Mamb012289	3.82579	4.04089	4.07895	4.53978	4.56742	4.54473
Mamb010981	4.1819	4.48607	3.84699	4.46989	4.27873	4.40259
Mamb011281	4.07211	4.14568	3.8679	4.74039	4.44162	4.47314
Mamb013525	4.07553	4.16108	3.7939	4.84298	4.33342	4.47832
Mamb022075	3.95606	4.27352	3.99367	4.8535	4.52857	4.45681
Mamb006184	4.0009	4.14812	3.97269	4.8089	4.52857	4.43763
Mamb003273	4.02237	4.26604	4.0505	4.86295	4.45286	4.60229
Mamb017518	4.14812	4.3067	4.04002	4.7703	4.48091	4.45286
Mamb028326	3.59813	4.06178	3.51854	3.90014	3.48285	4.01525
Mamb025522	4.26228	3.93546	3.90207	3.99458	3.8846	3.97728
Mamb022011	3.78346	3.86888	3.81044	3.93168	3.88069	3.80941
Mamb006058	3.83693	3.21878	3.2854	4.64097	4.1035	4.25927
Mamb017001	3.58976	3.07382	3.27352	4.59455	4.34341	4.37643
Mamb021257	3.54473	3.73227	3.02326	4.35191	4.62936	3.98185
Mamb021560	3.87971	3.42089	3.14568	4.24945	4.26604	4.15543
Mamb013885	3.55459	3.66107	3.23266	4.30451	4.09255	3.95699
Mamb015882	3.72356	3.70377	3.42089	4.22651	4.17233	4.0027
Mamb003543	3.41143	3.70598	3.34767	3.97269	3.91934	4.09508
Mamb028076	3.1811	3.62877	3.46205	3.94392	3.93168	4.11686
Mamb023436	3.46858	3.40871	3.45549	4.08916	3.93357	4.11103
Mamb004598	3.41684	3.60644	3.56438	3.99458	3.93452	3.926
Mamb013638	3.39232	3.55336	3.6565	4.06953	4.00809	4.08916
Mamb027554	3.55704	3.82985	3.44493	4.05398	3.97085	3.93923
Mamb013717	3.56438	3.6837	3.61117	4.21101	3.89821	3.99729
Mamb015038	3.56071	3.81044	3.65306	4.18666	3.9607	4.08406
Mamb013065	3.6241	3.76447	3.62176	4.15947	3.97545	3.98823
Mamb019891	3.43162	3.88166	3.54597	4.27352	3.98094	4.0036
Mamb029176	3.49057	3.71809	3.65191	4.23036	4.04352	3.92695
Mamb009319	3.5008	3.74093	3.52482	4.21723	4.03298	3.92884
Mamb018176	3.39094	3.74201	3.58616	4.35403	4.25096	4.07211
Mamb020145	3.45549	3.90593	3.68257	4.23113	4.06695	4.16832
Mamb003589	3.44095	3.59335	3.47119	4.15623	4.17313	4.20633
Mamb015818	3.31179	3.61941	3.45418	4.17073	4.12267	4.12516
Mamb015105	3.25852	3.43162	3.55949	4.40803	4.06178	4.12681
Mamb008031	3.19377	3.62761	3.46989	4.21645	4.07553	4.30451
Mamb010378	3.17632	3.488	3.47249	4.18666	4.02591	4.11936
Mamb023493	3.10098	3.53605	3.5435	4.32625	4.16993	4.16511
Mamb022943	3.21101	3.83086	3.12267	4.17233	4.1127	4.20477
Mamb009760	3.11103	3.76022	3.35332	4.04177	4.11103	4.01436
Mamb007738	3.33056	3.61353	3.29278	4.17473	3.904	3.91265
Mamb017966	3.41143	3.59216	3.36877	4.30232	3.8679	3.9644
Mamb013755	3.33914	3.59932	3.07553	4.29425	3.99639	3.89724
Mamb002993	3.32769	3.55336	3.04089	4.36317	3.98003	4.10936
Mamb004531	3.78973	3.86493	3.5509	4.62877	4.35896	3.96993
Mamb027509	3.83188	3.70487	3.55336	4.51033	3.95513	4.28466
Mamb024545	3.57046	3.6837	3.63343	4.45352	4.07039	4.1035
Mamb017382	3.62293	3.70377	3.45286	4.46532	3.97269	4.14812
Mamb019089	3.60999	3.75596	3.58976	4.46401	3.92979	4.1334
Mamb014650	3.63343	3.61824	3.40463	4.76607	4.09255	4.27873
Mamb029850	3.63343	3.853	3.49057	4.81044	4.15299	4.36737
Mamb023711	3.53605	3.86987	3.59813	4.75489	4.12928	4.08576
Mamb024662	3.64386	3.70929	3.39917	4.74308	4.28688	4.09592
Mamb006917	3.60288	3.83996	3.29278	4.65076	4.06695	4.11437
Mamb023596	3.58856	3.93357	3.81558	4.27575	4.1334	4.05745
Mamb015764	3.6792	3.87971	3.69599	4.38888	4.15056	4.05572
Mamb005953	3.83794	3.81147	3.75168	4.28614	4.05918	4.13832
Mamb015285	3.73552	3.91073	3.849	4.39575	4.14731	4.09592
Mamb004636	3.82883	3.92315	3.80323	4.30961	4.13996	4.18666
Mamb011675	3.85699	3.97269	3.77716	4.37921	4.1819	4.12681
Mamb025233	3.71918	3.6792	3.72247	4.17153	4.08236	4.06953
Mamb005912	3.63691	3.64731	3.774	4.1819	4.1811	4.17153
Mamb019596	3.66676	3.69153	3.79181	4.20006	4.06437	4.16511
Mamb001712	3.7137	3.68818	3.74093	4.16189	4.09508	4.21801
Mamb015286	3.7366	3.91648	3.89336	4.1127	4.11853	4.14078
Mamb002857	3.71699	3.82069	3.69599	4.09255	3.99548	4.02591
Mamb003451	3.6017	3.83592	3.65878	4.06781	4.10266	3.99005
Mamb005018	3.67469	3.99186	3.68482	4.21023	4.42492	4.38888
Mamb026376	3.74093	4.06264	3.81762	4.27798	4.26153	4.33342
Mamb006973	3.47508	3.95606	3.73552	4.48543	4.23113	4.21568
Mamb025421	3.69711	3.99005	3.7761	4.51223	4.31325	4.27501
Mamb007761	3.64501	3.8339	3.78136	4.45483	4.01078	4.23802
Mamb001303	3.66562	3.97636	3.59813	4.43962	4.13504	4.30597
Mamb028112	1.93734	2.29866	2.66903	6.22265	2.46728	3.95977
Mamb015830	2.1177	1.43296	3.23879	4.76022	3.41684	3.69599
Mamb003384	1.8953	1.23879	2.65992	4.95606	3.61117	3.67129
Mamb013383	3.14078	3.34908	3.05137	6.32301	3.91456	4.6865
Mamb028232	2.86196	3.43296	3.09592	5.70377	3.13093	4.22033
Mamb026684	1.79494	2.22959	2.9782	4.65421	4.11853	4.46074
Mamb001233	1.73985	2.88557	3.20477	4.80787	4.04177	4.20085
Mamb022711	1.45943	2.30743	3.90014	4.86691	4.66903	4.75756
BGI_novel_G002761	2.55582	2.18903	4.16027	5.01257	4.38819	4.81967
Mamb019688	2.54844	2.81147	1.89918	3.40735	4.31759	3.43696
Mamb018557	2.27202	3.42492	2.43563	3.65992	4.0045	3.78346
Mamb018142	2.08406	2.95977	2.15704	3.42089	3.60051	3.70487
Mamb013276	2.07382	2.07039	2.95977	3.14893	3.98914	3.55949
Mamb009679	1.53605	2.28688	2.77189	2.90304	3.8846	3.45154
Mamb019041	1.70929	2.42223	2.79286	2.66221	4.19535	3.79805
BGI_novel_G001773	1.79909	2.95977	2.33342	2.83592	4.35262	3.54473
Mamb004341	1.81558	2.49313	2.4489	2.59455	3.70266	3.62293
Mamb008039	1.96347	2.67582	2.70708	2.94486	3.63575	3.23419
BGI_novel_G001411	1.67807	2.488	2.31325	2.89142	3.46858	3.21101
Mamb004149	1.9222	2.58976	2.35614	3.02326	3.59335	3.44095
Mamb000367	2.9542	2.05658	2.9982	3.60288	4.12102	4.19061
Mamb019377	2.27501	1.91456	2.09424	4.44824	4.1102	4.34837
Mamb003535	2.38128	1.90304	2.25096	3.55827	3.39643	3.8953
Mamb016281	2.02148	1.46989	2.26303	3.58976	3.97453	3.72465
BGI_novel_G000025	1.7137	2.70487	2.95047	3.56194	3.76765	3.69711
Mamb023194	1.85599	2.59694	2.54844	4.06523	3.3505	3.63575
Mamb009633	1.64616	2.37016	2.57046	4.18428	3.49185	3.8125
Mamb003285	2.39232	2.55582	2.57531	3.82782	3.60881	3.30889
Mamb025497	2.13422	2.5008	2.774	3.54473	3.4957	3.36597
Mamb007874	2.35332	2.23266	2.70487	3.62059	3.3978	3.33628
Mamb019970	2.37851	2.71589	2.95233	4.07468	3.52982	3.5097
Mamb023497	2.24793	2.68257	3.05137	3.74953	3.68706	3.59455
Mamb014343	2.27798	2.66221	2.82579	3.51728	3.33914	3.47638
Mamb011358	2.47249	2.71149	2.9241	3.44095	3.35896	3.62293
Mamb029923	2.59455	2.65306	3.04789	3.86987	3.37712	3.48929
Mamb019997	2.46467	2.51349	3.07724	3.59813	3.37156	3.60288
Mamb025308	2.31904	2.3978	2.37295	4.13175	3.8748	3.8885
Mamb020860	2.17313	2.37295	2.42223	3.8125	3.56925	3.78241
Mamb010271	2.72247	2.53107	2.55582	4.12267	3.67469	3.74631
Mamb024356	2.51349	2.78241	2.23879	3.98003	3.45418	3.40735
Mamb002921	1.70044	2.39506	1.94111	4.57471	3.51854	3.42895
Mamb016409	2.30451	2.22342	1.99277	3.849	3.9542	3.1177
BGI_novel_G001356	2.49313	2.04264	2.13422	3.79077	3.37712	3.09255
Mamb013051	1.97085	2.25096	2.0072	3.92125	3.34625	3.10098
Mamb016849	2.18587	2.32481	2.30451	4.15866	3.23419	3.21257
BGI_novel_G002183	2.9982	3.32769	2.81558	4.39712	4.84248	4.43296
Mamb004358	3.24184	3.50589	2.9982	3.97177	4.95931	4.74093
Mamb022592	3.44626	2.83592	2.31325	4.05398	4.4522	4.05745
Mamb002676	3.22342	2.77189	2.29572	4.36107	4.337	4.75969
Mamb000784	1.70487	3.72247	2.65992	4.18903	4.36877	4.60229
Mamb004391	2.95977	3.5097	1.97453	4.82985	4.62352	4.5472
Mamb029711	2.43029	3.11936	1.70044	4.64039	3.9782	4.14649
Mamb015035	2.75702	2.852	2.46205	4.82934	3.05137	3.6017
Mamb027531	2.35332	2.78869	2.65306	4.45286	3.30743	3.6837
Mamb005072	3.21101	2.94673	3.05137	5.29094	3.74631	3.9222
Mamb017386	2.89336	3.39506	2.84599	4.58376	3.88362	4.07296
Mamb012498	2.88947	3.11936	2.64386	4.65306	3.53854	3.7866
Mamb009087	2.95606	3.04439	2.73985	4.80787	3.62176	3.92695
Mamb025393	3.19535	3.0321	3.10098	3.33914	3.5741	3.77189
Mamb021957	3.04789	3.07039	2.86196	3.41007	3.63227	3.75489
Mamb023515	3.10936	2.88166	3.07211	3.41278	3.94486	4.03474
Mamb027837	3.14893	2.98368	3.08746	3.5509	4.07296	3.80839
Mamb006902	3.13093	3.07895	3.03034	3.76022	3.91648	3.75916
Mamb017177	3.24031	3.25096	2.87184	3.85699	3.45286	3.53854
Mamb004056	3.23879	3.2555	2.80941	3.75809	3.62059	3.78764
Mamb020035	3.30889	3.12763	2.65535	3.6017	3.60999	3.6311
BGI_novel_G002033	2.9241	3.34767	2.90111	3.71699	3.6017	3.59574
Mamb014917	2.91839	3.26604	2.88166	3.70487	3.51602	3.52607
Mamb028498	2.90497	3.29572	2.99095	3.58496	3.73227	3.66562
BGI_novel_G001071	2.93357	3.21723	3.0054	3.6427	3.62877	3.5509
Mamb002038	3.0197	3.06178	3.09424	3.74308	3.44493	3.64731
Mamb003439	3.04089	3.12763	2.98003	3.68032	3.42089	3.44493
Mamb017768	2.96162	3.04264	2.99095	3.65421	3.4957	3.55213
Mamb012931	2.96717	2.96901	2.81352	3.74201	3.59694	3.67129
Mamb012853	3.10434	3.10098	2.9782	3.67243	3.6565	3.74308
BGI_novel_G002111	3.0635	2.98185	2.9542	3.63227	3.56071	3.68257
BGI_novel_G001477	3.14078	3.35614	3.31034	3.6792	3.60407	3.75275
Mamb006292	3.1635	3.37295	3.13258	3.74201	3.50716	3.69711
Mamb019319	3.0054	3.19692	3.31179	3.8339	3.53854	3.60526
Mamb003039	3.16993	3.23573	3.15056	3.7148	3.42358	3.54473
Mamb028495	3.06005	3.24184	3.22342	3.78031	3.488	3.56438
Mamb022174	3.08236	3.20945	3.15866	3.74416	3.48671	3.59335
Mamb004763	3.07553	3.36597	2.85997	3.53978	3.4489	3.43162
Mamb013432	3.04963	3.22342	3.04089	3.41954	3.58135	3.59932
Mamb008720	3	3.18745	2.95047	3.41278	3.46597	3.53356
Mamb021462	3.16511	3.04614	2.90304	3.50335	3.3505	3.47508
Mamb009134	3.19849	3.23879	2.99277	3.52482	3.44095	3.52982
Mamb024653	2.99095	3.19377	3.06867	3.43696	3.27798	3.36036
Mamb014316	3.07724	3.25399	2.9241	3.60644	3.36317	3.37434
Mamb018158	2.99639	3.17473	2.95233	3.57894	3.37712	3.31904
Mamb025258	2.41684	2.91839	3.07553	3.80839	3.58496	3.49313
Mamb009247	2.65764	2.99458	2.97269	3.81147	3.62994	3.37851
Mamb024136	2.65992	2.89142	2.96532	3.86394	3.50716	3.488
BGI_novel_G001913	2.74201	2.82375	2.97636	3.47897	3.50589	3.64039
Mamb006275	2.65764	3.1127	2.9486	3.65878	3.63807	3.47897
Mamb010518	2.73118	3.06178	3.12267	3.68145	3.60644	3.48543
Mamb013663	2.83188	3.07211	3.06867	3.60763	3.55949	3.54473
Mamb027258	2.75061	3.15704	3.13422	3.59932	3.54967	3.57046
Mamb029915	3.01257	2.62761	3.08236	3.64501	3.41549	3.50208
Mamb015694	3.09255	2.81147	3.19219	3.70929	3.5097	3.61235
Mamb020000	2.96901	2.89724	3.10769	3.63343	3.46467	3.41278
Mamb017544	2.98185	2.97453	3.14893	3.60763	3.39506	3.50462
Mamb004587	2.84197	2.87184	2.65076	3.85599	3.27947	3.38128
Mamb002723	2.74631	2.95047	2.74846	3.73444	3.43029	3.41549
Mamb022396	2.80941	3.04089	2.65992	3.70708	3.51728	3.46858
Mamb021070	2.96347	3.01614	2.97636	3.58616	3.26003	3.38405
Mamb012090	2.79909	2.96162	2.93168	3.63691	3.33056	3.33342
Mamb026138	2.73985	3.02503	2.9782	3.57894	3.32193	3.44361
Mamb007149	2.99639	3.13422	2.72901	3.66221	3.46074	3.488
Mamb000444	2.92029	3.05311	2.95791	3.65992	3.52982	3.34483
Mamb014944	2.79286	3.11103	2.88362	3.64731	3.47897	3.47119
Mamb017502	2.926	3.20633	3.09085	4.02503	3.3799	3.50843
Mamb022640	2.90304	3.27947	2.89918	3.89045	3.38543	3.49825
Mamb016678	2.73985	3.20477	2.99095	3.95513	3.61941	3.57531
Mamb008370	2.852	3.04264	2.85798	3.90785	3.55827	3.59455
Mamb012985	2.81762	3.13422	2.8953	3.87873	3.53481	3.50843
Mamb014690	3.13914	3.01078	3.14731	4.16591	3.29425	3.56803
Mamb005002	3.17632	3.27798	2.9222	4.10936	3.50716	3.69153
Mamb020772	3.18269	3.18903	3.0993	4.16591	3.50589	3.83693
Mamb019465	2.88753	3.24336	2.89918	4.25248	3.72137	3.86592
Mamb006456	2.84398	3.23266	3.13258	4.30451	3.58376	3.68482
Mamb001990	2.38405	3.12763	3.19692	4.08151	3.6792	3.73227
Mamb023508	2.74201	2.98368	3.28836	3.95233	3.67469	3.87184
Mamb016155	2.774	2.80941	2.97085	3.95606	3.73227	3.67129
Mamb023024	2.70929	2.95233	3.0321	3.17313	3.91839	3.69265
BGI_novel_G002134	2.59694	3.09761	2.91456	3.51096	4.19692	4.01346
Mamb010424	2.27798	3.12267	3.04614	3.51979	3.98368	3.69822
Mamb026131	2.848	3.16511	3.05658	3.40599	3.94205	3.9514
BGI_novel_G000462	2.75489	3.16027	2.97636	3.70708	3.87578	3.86196
Mamb007587	2.89336	3.08066	3.13914	3.774	3.88753	3.9222
Mamb028225	2.65306	3.28983	2.88166	3.41007	3.8846	3.63343
Mamb027919	2.84398	3.40054	3.10936	3.68482	3.78869	3.72028
Mamb007985	2.87578	3.42761	2.94298	3.53232	3.80012	3.78136
Mamb004253	2.46205	2.774	2.28096	4.0054	4.12846	3.74524
Mamb014759	2.57046	3.10601	2.69822	3.89627	3.90881	4.08576
Mamb011290	2.55582	2.86394	2.67129	4.12763	4.04701	4.17313
Mamb001629	2.56316	3.26003	2.52857	4.09845	3.34341	3.63227
Mamb026600	2.71589	2.95047	2.83592	4.11187	3.34199	3.56925
Mamb026253	2.71149	3.17632	2.73118	4.24717	3.54226	3.54967
Mamb023967	2.75275	2.97453	2.69377	4.13175	3.56316	3.46336
Mamb011693	2.80529	3.07895	2.64386	3.94767	3.57046	3.57894
BGI_novel_G002646	2.47768	2.9542	2.45943	3.49825	3.69599	3.67129
Mamb005478	2.5435	2.95791	2.70266	3.52231	3.47897	3.67469
Mamb024470	2.49313	2.94111	2.69153	3.54597	3.41684	3.64962
Mamb022904	2.75275	3.22497	2.25096	3.64386	3.71039	3.62644
Mamb023293	2.47768	3.05832	2.61824	3.83086	3.62877	3.68482
Mamb022420	2.7866	3.05832	2.60407	3.9607	3.62176	3.86691
Mamb019006	2.70708	2.90689	2.5008	3.90304	3.85798	3.69711
BGI_novel_G001883	3.849	3.33485	4.71425	1.70487	1.23266	1.926
Mamb000909	3.89821	2.86196	3.61471	1.67807	1.5656	1.58015
Mamb006626	3.75061	2.94673	3.64962	1.81967	1.68257	1.90304
BGI_novel_G001831	3.5373	2.81967	3.76129	1.852	1.72247	1.79077
BGI_novel_G001191	3.6427	3.42626	3.5472	2.16027	2.03562	1.73118
Mamb012108	3.18269	3.24184	3.38819	2.22342	1.76553	1.93734
Mamb007242	3.89821	3.1811	3.25248	2.44626	2.8339	2.82171
Mamb025608	3.63691	3.17632	3.32769	2.82782	2.63227	2.95977
Mamb021759	3.78346	3.19692	3.49442	2.86394	2.70708	2.71589
Mamb021054	3.73877	3.39094	3.41143	2.82375	2.60881	2.89724
Mamb001055	3.78031	3.36036	3.40054	2.77821	2.54102	2.72247
Mamb026794	3.8339	3.38957	3.49697	2.85	2.57773	2.71149
Mamb012998	3.72028	3.48027	3.44095	2.84398	2.95791	2.9855
Mamb021724	3.74308	3.52857	3.38267	2.7761	3.0197	3.0018
Mamb026501	3.76129	3.59096	3.25096	2.75275	2.70708	2.91265
Mamb002036	3.74953	3.7366	3.33485	2.64155	2.92979	2.87971
Mamb007399	3.58256	3.35332	3.44095	2.61117	2.82985	2.58256
Mamb012655	3.47768	3.44758	3.2032	2.57289	2.80116	2.72901
Mamb023891	3.42626	3.1811	3.24489	2.65535	2.9279	2.72901
Mamb004051	3.35755	3.28096	3.29278	2.60881	2.97085	2.81147
Mamb017231	3.78869	3.00899	3.80941	2.26604	2.86987	2.80529
Mamb020867	3.69933	3.21257	3.80529	2.46467	2.75916	2.6893
Mamb022110	3.63343	3.23726	3.8125	2.62527	2.70708	2.88362
Mamb007994	3.49697	3.12598	3.87381	2.71809	2.89918	2.79494
Mamb023074	3.5472	3.10769	3.81865	2.8339	2.78869	3.03914
Mamb019841	3.54844	3.22497	3.68818	2.86196	2.75489	2.96347
Mamb029160	3.84398	3.32912	3.74631	2.48285	3.05658	3.0635
Mamb017171	3.71699	3.37851	4.09592	2.59216	2.76129	3.03034
Mamb022319	3.11603	3.0036	3.69488	3.11603	2.79077	2.96901
Mamb008140	3.20477	3.15704	3.94767	2.72247	2.54102	2.81967
Mamb011246	3.32481	2.81967	3.65878	2.70266	2.55336	2.63227
Mamb005039	3.32769	3.01792	3.63691	2.91265	2.58496	2.83794
Mamb007192	3.19535	3.74953	3.78764	2.78869	2.83794	2.82375
Mamb025085	3.24641	3.33771	3.56803	3.01792	2.46989	2.63459
BGI_novel_G002278	3.27947	3.6241	3.33342	3.01436	2.67807	2.488
Mamb017456	3.12433	3.52607	3.22805	3.07382	2.69153	2.85798
Mamb015367	3.23879	3.51979	3.33771	3.04264	2.93734	2.73335
Mamb017684	3.43563	3.32625	3.61117	2.74201	3.09424	3.07724
Mamb016446	3.46336	3.37295	3.65535	2.88557	3.10601	3.05485
Mamb015569	3.46467	3.36317	3.53854	2.95791	3.06867	3.0635
Mamb026792	3.42895	3.57289	3.55459	2.87774	2.95977	3.23726
Mamb000899	3.28244	3.43696	3.46858	2.8339	3.07553	3.03738
Mamb008279	3.33914	3.53481	3.4019	2.81967	3.17153	3.05485
Mamb028760	3.54967	3.34908	3.57046	2.74846	2.85	3.02857
Mamb022827	3.45154	3.30743	3.67016	2.70266	2.88753	2.96901
Mamb000901	3.28392	3.19692	3.71039	2.8339	2.88362	3.00899
Mamb015167	3.32337	3.25399	3.56071	2.926	2.95047	2.99095
Mamb014383	3.3505	3.20006	3.51979	2.98914	2.72028	2.93923
Mamb018136	3.42492	3.22805	3.42492	3.07382	2.93923	3.01614
Mamb026780	3.43962	3.33056	3.41278	3.01436	2.8679	2.97085
Mamb000353	3.6017	3.36457	3.52105	2.89336	2.84197	3.02326
Mamb014856	3.56194	3.38957	3.58376	2.89142	2.92979	2.92979
Mamb017149	3.45943	3.48543	3.45154	2.7845	2.95977	2.98185
Mamb025337	3.48027	3.50843	3.54102	2.98368	3.02326	2.96532
Mamb017211	2.98185	3.18903	3.33914	2.80323	2.70929	2.94673
Mamb019106	3.11936	3.2765	3.2765	2.73769	2.7761	3.01436
Mamb025545	3.09761	3.16993	3.23573	2.79701	2.84599	2.94111
Mamb025437	3.26604	3.02857	3.39917	2.64847	2.82985	2.91456
Mamb015945	3.26604	3.2555	3.51223	2.54844	2.76341	2.81352
Mamb008203	3.23266	3.25399	3.33485	3.08746	2.93923	2.96717
Mamb004682	3.18587	3.26153	3.28244	3.0018	2.93923	2.86987
Mamb007231	3.21257	3.21723	3.31615	2.99458	2.93923	2.93546
Mamb010526	3.24336	3.26604	3.27501	2.99277	2.94673	2.96162
Mamb010262	3.22497	3.23419	3.40054	2.89142	2.80116	2.92029
Mamb011808	3.07382	3.20945	3.34483	2.9982	2.8339	3.00899
Mamb022456	3.14893	3.37573	3.43696	2.7866	2.98368	3.09592
Mamb005836	3.21723	3.33628	3.49057	2.7845	2.94486	2.94673
Mamb029115	3.34199	3.23726	3.28688	2.82985	2.9486	2.91648
Mamb028721	3.24489	3.24489	3.36177	2.91073	3.01436	3.07724
Mamb027081	3.30012	3.20945	3.32048	2.92979	2.926	3
Mamb025761	3.47379	3.12763	3.22497	2.96162	2.8679	2.8953
Mamb026293	3.37156	3.19692	3.16027	2.95977	2.79077	2.854
Mamb014239	3.16027	3.23726	3.1375	3.05485	2.852	2.96347
Mamb004175	3.29719	3.25399	3.18269	2.98185	2.92979	3.07724
Mamb021069	3.29719	3.17792	3.08406	2.93923	2.91839	2.97453
Mamb009903	3.37851	3.24184	3.15704	3.0268	2.90111	2.95047
Mamb028414	3.17473	3.22805	3.16993	2.80116	2.95977	2.90881
Mamb024987	3.21257	3.10434	3.12598	2.79701	2.926	2.94673
Mamb017349	3.25399	3.22342	3.24945	2.80323	2.852	2.85798
Mamb011223	3.21412	3.1811	3.26303	2.91456	2.81967	2.90304
Mamb010335	3.24945	3.20163	3.15056	2.8953	2.83592	2.90304
Mamb011697	3.29719	3.20633	3.21568	2.86592	2.79909	3.01257
Mamb008074	3.21723	3.16832	3.16027	2.7866	2.76553	2.93923
Mamb013349	3.23726	3.42223	3.41143	2.80529	2.69377	2.91456
Mamb014329	3.3978	3.32337	3.34056	2.92979	2.7137	2.80529
Mamb002395	3.45943	3.35191	3.39643	2.78869	2.74201	2.9486
Mamb013107	3.33199	3.47638	3.16832	2.74631	2.95233	2.926
Mamb003963	3.34483	3.3978	3.11103	2.93168	2.84599	2.95233
Mamb014685	3.47897	3.28983	3.14731	2.90497	2.86394	3.01078
Mamb010160	3.05311	3.05832	3.45022	2.38128	2.75275	2.55827
Mamb023368	2.9279	3.43162	3.53356	2.53854	2.67129	2.57773
Mamb023797	3.12928	3.52482	3.64386	2.37295	2.25096	2.33628
Mamb020023	2.90689	3.34341	3.50462	2.40599	2.60644	2.12763
Mamb026173	3.35614	2.84599	3.98459	2.64616	2.18903	2.34767
Mamb016793	3.28836	2.86196	3.33628	2.65535	2.24489	2.12763
Mamb013697	3.0993	3.15381	3.46858	2.32193	2.40599	2.45943
Mamb014454	3.30159	3.05485	3.54102	2.48027	2.27202	2.37295
Mamb015997	3.45418	3.0054	3.38957	2.55336	2.40871	2.61589
Mamb027362	3.35191	3.04264	3.21257	2.61353	2.48285	2.61353
Mamb023642	3.27352	3.07039	3.29572	2.55582	2.45943	2.54844
Mamb022738	3.49953	3.00899	3.18428	2.42492	2.54844	2.65992
Mamb024390	3.45418	3.07211	3.08746	2.39506	2.65992	2.69377
BGI_novel_G000262	3.39917	3.12267	3.20006	2.37573	2.49313	2.48285
Mamb003717	3.32048	3.17951	3.28688	2.34483	2.68706	2.57773
Mamb027419	3.29719	3.10769	3.01614	2.56316	2.45943	2.65764
Mamb004200	3.41007	3.08236	3.07382	2.64847	2.40871	2.76765
Mamb021058	3.39369	3.11603	3.03562	2.73985	2.54597	2.75061
Mamb014877	3.49185	3.24336	3.14405	2.76129	2.35332	2.70929
Mamb002401	3.36036	3.21101	3.19377	2.66448	2.51096	2.64386
Mamb015572	3.41819	3.29425	3.12763	2.63923	2.43296	2.59216
Mamb000320	3.65878	2.95977	3.34483	2.57046	2.4489	2.69153
Mamb005314	3.62527	2.96532	3.17473	2.66676	2.54597	2.37295
Mamb022018	3.60051	3.0993	3.26754	2.93923	2.33056	2.44626
Mamb004421	3.45154	3.39094	3.37156	2.79701	2.33914	2.42761
Mamb029564	3.51475	3.45681	2.91839	2.85798	2.45681	2.64386
Mamb030165	3.71039	3.47768	2.95047	2.72028	2.66448	2.42223
Mamb016451	3.82477	3.11103	2.90497	2.52356	2.38405	2.53356
Mamb007857	3.81044	3.04963	2.99277	2.68257	2.41414	2.50335
Mamb020309	3.94767	3.12267	3.12433	2.73985	2.46728	2.5656
Mamb014748	3.85699	3.23573	3.09255	2.75916	2.34199	2.43296
Mamb003848	3.83289	3.36457	3.27053	2.66903	2.63691	2.63691
Mamb019628	3.82069	3.34767	3.2555	2.57773	2.50335	2.42761
Mamb004621	3.66903	3.17313	3.24336	2.58256	2.46205	2.64616
Mamb005000	3.72028	3.26303	3.27352	2.70266	2.42761	2.71589
Mamb007932	3.75168	3.13914	3.26303	2.852	2.59932	2.61353
Mamb002767	3.6893	3.24945	3.25248	2.69822	2.59455	2.56316
Mamb011453	3.56316	3.12433	3.25701	2.66448	2.54102	2.54597
Mamb009632	3.21568	3.41414	2.79077	2.18269	2.75916	2.43296
Mamb027078	3.23879	3.51854	3.28983	2.38128	2.82985	2.5509
Mamb027627	3.29278	3.35191	3.05311	2.32481	2.9855	2.80116
Mamb021593	2.96347	2.88362	3.13258	2.45418	2.57531	2.67356
Mamb025601	2.96901	3.01257	3.0321	2.3978	2.69599	2.61824
Mamb017686	2.92979	2.7845	3.04089	2.53356	2.60407	2.50843
Mamb012501	2.93168	2.88166	3.01078	2.42761	2.49825	2.61117
Mamb006003	2.854	2.90881	2.92029	2.46205	2.53605	2.61117
Mamb023441	2.80323	3.01257	3.18587	2.46728	2.36457	2.75061
Mamb029299	2.97636	3.21568	3.24336	2.47508	2.62059	2.78869
Mamb023108	3.07039	2.88166	2.71149	2.8339	2.50843	2.83996
Mamb003251	2.97269	3.08916	2.92979	2.83188	2.33628	2.49313
Mamb023452	3.04439	3.02857	2.98732	2.73769	2.55336	2.57289
Mamb020924	3.04439	3.05832	2.9782	2.80116	2.46205	2.57046
Mamb006603	2.88947	2.98914	2.86987	2.79077	2.58256	2.6017
Mamb028167	2.95606	3.01792	2.9279	2.72683	2.51854	2.62761
Mamb014912	3.02148	2.96532	2.90111	2.76977	2.59455	2.62761
Mamb020114	2.85	2.91265	2.72247	2.62527	2.53107	2.65306
Mamb000810	2.9241	3.12267	2.96347	2.54102	2.56071	2.6893
Mamb002506	2.73118	3.01257	2.95977	2.60881	2.5435	2.55336
Mamb007336	3.23573	3.05311	3.03914	3.07895	2.66903	2.70044
Mamb025893	3.28244	3.14568	3.08406	2.97085	2.57531	2.70044
Mamb014901	3.20006	3.29278	3.23266	2.79701	2.55336	2.50335
Mamb018186	3.17313	2.98914	3.28836	2.71809	2.47508	2.66221
BGI_novel_G002452	3.10601	3.18269	3.29278	2.69822	2.65076	2.82171
Mamb020912	3.16027	3.21101	3.41684	2.78241	2.61589	2.70487
Mamb024271	3.32337	3.0993	2.89918	2.62293	2.87971	3.0018
Mamb002132	3.26754	3.2032	3.06695	2.57773	2.87774	2.74631
Mamb016316	3.33199	3.29278	3.05658	2.66903	2.75275	2.57773
Mamb010439	3.40327	3.27798	3.14405	2.63227	2.74201	2.73985
Mamb010826	3.22188	3.13914	3.14568	2.93546	2.65764	2.83996
Mamb029155	3.24031	3.1811	3.07211	2.80116	2.66903	2.81762
Mamb020257	3.20633	3.24336	3.10601	2.79494	2.64155	2.91265
Mamb015946	3.18428	3.23879	3.12102	2.74846	2.65992	2.83592
Mamb008895	3.20633	3.08406	3.08576	2.6893	2.67807	2.62994
Mamb015094	3.27501	3.13422	3.07553	2.68482	2.61353	2.68482
Mamb019472	3.32625	2.94486	3.13258	2.72683	2.70487	2.79494
Mamb026574	3.43829	3.04963	3.06867	2.70044	2.70044	2.80529
Mamb018180	3.38128	3.09761	3.14078	2.64616	2.74416	2.75702
Mamb015453	3.13093	3.16189	3.12763	2.774	2.70044	2.79701
Mamb013896	3.06867	3.05311	3.07895	2.73335	2.74846	2.76977
Mamb013458	3.05658	2.97269	3.21568	2.84197	2.64847	2.68482
Mamb014213	2.98368	3.06523	3.19219	2.66903	2.59216	2.72028
Mamb005394	3.02503	3.12433	3.16027	2.70487	2.63923	2.62527
Mamb021642	2.93923	2.96717	2.98732	2.67582	2.69822	2.71589
Mamb005711	3.08576	2.9241	2.9241	2.73985	2.64386	2.77821
Mamb012873	2.98914	2.91648	2.852	2.67582	2.66448	2.73552
Mamb025023	3.0018	2.926	2.9855	2.67582	2.51096	2.69153
Mamb000419	3.05311	2.96532	2.95977	2.54597	2.50589	2.69822
Mamb027247	3.16672	2.95606	3.02148	2.66221	2.50335	2.53605
Mamb011282	3.20477	3.0018	3.04789	2.66448	2.51096	2.72247
Mamb007731	3.12928	3.08236	3.03562	2.62059	2.53107	2.62994
Mamb025439	3.13422	3.03914	3.04439	2.65076	2.60644	2.66903
Mamb025768	3.18428	3.17473	2.97269	2.46205	2.73769	2.49057
Mamb002752	3.21723	3.09085	3.18745	2.57046	2.71809	2.59455
Mamb016444	3.22805	3.1811	3.20006	2.53854	2.70487	2.55827
Mamb017714	3.15381	3.18428	3.20163	2.46205	2.56803	2.58256
Mamb030304	3.07039	3.09592	3.10936	2.49825	2.56803	2.53854
BGI_novel_G002311	3.12267	2.9222	3.0993	2.57046	2.79701	2.56316
Mamb004820	3.19219	3.12267	2.82375	2.66903	2.75061	2.54844
Mamb021159	3.17792	3.0635	2.88166	2.7137	2.60407	2.62527
Mamb002939	4.08066	3.10769	2.6893	2.59455	1.774	2.10098
Mamb017797	4.19535	3.24489	2.74846	2.6893	1.70044	2.05311
Mamb019046	4.25096	3.2032	2.70044	2.91456	1.80735	2.28983
Mamb027821	4.41278	3.50208	2.77189	2.9782	1.82375	2.18587
Mamb018211	3.84499	3.02857	3.08236	2.69822	2.08746	2.1375
Mamb029616	3.9514	3.24184	2.71149	2.83188	2.0635	2.21723
Mamb024624	3.84097	2.96901	2.79494	2.75489	2.20163	2.42492
Mamb005994	4.38474	3.37851	3.07553	2.55582	2.32769	2.31615
Mamb000258	3.96717	3.55949	2.89918	3.0268	2.24489	2.46467
Mamb016506	4.14405	3.56194	2.70044	2.8953	2.0036	2.43029
Mamb019701	3.80632	3.21101	3.44228	2.19219	2.13422	2.1375
Mamb002966	3.92315	3.27501	3.07039	2.37016	2.25701	2.14078
Mamb013242	4.02059	3.04264	3.51602	2.62761	2.5509	2.54844
Mamb005701	4.0505	3.11936	3.30159	2.63923	2.21723	2.31615
Mamb007958	3.90207	3.04439	3.488	2.38681	2.20477	2.33914
Mamb006839	3.854	3.04264	3.39232	2.52356	2.30743	2.43029
BGI_novel_G002549	4.12267	3.59694	3.74739	2.12102	2.29866	1.99277
BGI_novel_G001688	3.8885	3.34341	3.74308	2.37016	1.9222	2.53107
Mamb003750	3.51979	2.84197	3.27053	2.05658	2.17313	2.50843
Mamb019694	3.59335	2.87971	3.41819	2.21101	2.49825	2.51096
Mamb020401	3.49057	3.08746	3.16672	2.03562	2.79701	2.47249
Mamb023685	3.25701	2.88362	3.3505	1.93734	2.68032	2.31034
BGI_novel_G000786	3.80116	3.25096	2.81558	1.73552	1.91073	2.01792
Mamb011452	4.05832	3.42223	2.91073	1.9222	2.25399	2.48543
Mamb020986	5.10266	4.0321	4.74524	2.19219	2.49057	2.52356
Mamb006357	5.12681	4.26679	4.47962	2.42223	2.94486	2.43029
Mamb022745	4.29278	3.57652	4.3512	2.26903	2.53107	2.5509
Mamb019559	4.48027	3.34908	4.02945	2.67807	2.3505	2.65076
BGI_novel_G000007	4.48671	4.06695	3.79805	2.09761	2.61353	2.55827
BGI_novel_G002548	4.42626	3.79181	4.08066	1.99639	2.43029	2.37016
Mamb021137	4.78398	3.69042	3.95233	2.42761	2.37573	2.36177
Mamb002894	4.44758	3.68257	3.85599	2.3978	2.56071	2.72465
Mamb019086	4.47962	3.67469	3.82782	2.22651	2.52857	2.49825
Mamb000532	4.57168	3.74308	3.83188	2.76341	2.7761	2.61353
Mamb021752	4.61412	3.71589	3.83996	3.04264	2.7866	2.51349
Mamb021280	4.53854	3.85699	4.17393	2.88166	2.90881	3.15543
Mamb011882	4.63169	3.78973	4.32984	3.07553	2.95977	2.97636
BGI_novel_G002616	4.47249	3.55336	3.97453	2.97085	2.9542	3.09592
Mamb001454	4.42895	3.93734	3.85699	3.10769	3.04264	3.04439
Mamb005227	4.67864	3.90881	4.54226	2.60881	3.04439	2.88753
Mamb028912	4.25927	3.52982	4.36597	2.98732	2.67582	2.81352
Mamb015352	4.0365	3.79701	4.43829	2.94486	2.854	2.9486
Mamb024816	4.13175	3.7845	4.27053	2.80323	2.70487	2.89142
Mamb009324	3.7761	3.29131	4.28983	2.09085	2.93357	2.69377
Mamb024371	3.8679	4.10182	3.91073	2.37295	2.81762	2.76341
Mamb006634	3.61471	4.30743	4.02591	2.52356	3.13422	3.24945
Mamb002238	4.59156	5.25058	3.73769	3.01436	3.04963	2.94111
Mamb022923	4.39094	5.0148	3.88655	3.33628	3.17473	2.70266
Mamb012995	4.80941	5.09761	4.13914	2.33628	2.22342	2.33628
Mamb029812	5.08321	4.99594	3.96625	3.0072	2.62761	2.63227
Mamb001542	4.59096	3.72901	3.34199	3.30743	2.53854	2.70266
Mamb009390	4.36107	3.79909	3.04963	3.30451	2.37016	2.82171
Mamb017492	4.337	3.12267	3.27798	2.96717	2.17313	2.58496
Mamb021025	4.21412	3.22651	3.40735	3.09424	2.36177	2.56316
Mamb015126	4.0365	3.46467	3.1635	2.84197	2.15381	2.63227
Mamb003099	3.93263	3.51979	3.36877	2.91839	2.42492	2.72028
Mamb028096	4.09255	3.46858	3.19377	3.01614	2.87774	2.99458
Mamb007889	4.33985	3.43563	3.36737	2.89142	2.92029	2.8339
Mamb028115	4.29352	3.73444	3.2765	3.05485	3.02503	3.16672
Mamb014039	4.36667	3.69933	3.56316	2.9279	2.85997	3.0197
Mamb017980	4.14405	3.44361	3.69599	2.94111	2.87971	2.86394
Mamb012434	4.10936	3.44626	3.54226	2.9241	2.69377	2.73769
Mamb014630	3.95513	3.67016	3.58856	3.06178	2.5008	3.05832
BGI_novel_G001870	3.97545	3.5656	3.56682	3.30159	2.63459	2.90111
Mamb022012	4.21645	3.44228	3.23113	2.7137	3.0635	2.57773
Mamb015574	4.0781	3.54967	3.09592	2.82782	2.774	2.65764
Mamb024201	4.24413	3.47379	3.40054	2.37573	2.63459	2.63227
BGI_novel_G000473	4.52544	3.25701	3.45418	2.63691	2.488	2.76129
Mamb012784	4.24031	3.28244	3.5656	2.76341	2.5509	2.81147
Mamb012821	4.33199	3.41007	3.50589	2.67356	2.37573	2.71589
Mamb025702	5.21801	4.35191	3.29866	2.99095	2.23879	2.57289
Mamb020106	4.95559	3.88655	3.58256	3.62176	2.16672	2.81967
Mamb023820	4.84197	4.09677	3.23726	3.41143	2.46205	2.73985
Mamb009960	4.24565	3.91934	2.75275	2.74631	1.62293	2.488
Mamb003179	4.72137	3.72465	3.04264	3.04614	2.25701	2.58256
Mamb016712	4.93546	3.85699	3.45022	3.07724	2.10769	2.53356
Mamb029457	4.65076	3.68257	3.36317	2.81147	1.5656	2.3978
Mamb021193	4.92125	3.53978	3.30743	2.7761	2.01792	2.32481
Mamb029524	4.2765	4.46271	3.27501	3.24336	2.93168	3
Mamb001515	4.51349	4.39232	3.5008	2.99458	3.24793	3.04264
Mamb012916	4.55336	4.12184	3.76129	3.79909	2.97453	3.36036
Mamb002882	4.25852	3.85898	3.63343	3.58736	3.28244	3.49953
Mamb023989	4.16027	3.92505	3.55949	3.67356	3.06695	3.32048
Mamb024434	3.70377	3.488	3.46728	3.71699	3.04963	3.39094
Mamb013291	4.15056	3.67016	3.58135	3.5373	2.84197	3.10098
Mamb021557	3.94392	3.65076	3.80323	3.19219	3.01614	3.4489
Mamb002279	3.90977	3.74631	3.86691	3.22651	3.20633	3.29131
Mamb003293	3.98003	3.59335	3.91265	3.26003	3.17632	3.33914
Mamb022933	4.21645	3.52356	3.52857	3.18745	3.21878	3.32912
Mamb029117	4.16912	3.67356	3.8339	3.31615	3.25399	3.19219
Mamb024122	4.28244	3.62527	3.8748	3.26153	3.12928	3.22033
Mamb007615	3.83895	3.31325	3.47508	3.14893	2.71809	2.97085
Mamb022866	4.03474	3.34908	3.52231	3.21257	3.0197	3.06695
Mamb003781	3.73769	3.41684	3.75702	3.24793	2.80735	3.30012
Mamb008581	3.58496	3.57531	3.61235	3.19061	2.89724	3.17473
Mamb022111	3.64039	3.56682	3.6837	3.25701	3.0036	3.24793
Mamb022908	3.8679	3.51979	3.73877	3.43029	2.80116	3.08916
Mamb017783	3.93168	3.43962	3.74093	3.20477	3.04789	3.08746
Mamb006761	3.94767	3.60407	3.72683	3.28983	2.96532	3.21568
Mamb017657	3.98277	3.5656	3.64155	2.94673	3.23726	3.07382
Mamb001181	3.84197	3.56071	3.52732	2.93923	3.24945	3.18903
Mamb016537	3.76022	3.43296	3.6792	3.04614	3.02326	2.95047
Mamb024954	3.849	3.49442	3.5656	3.12102	3.0268	3.0993
Mamb015948	3.853	3.53356	3.49313	3.01436	3.0268	3.05137
Mamb020129	3.76871	3.66676	3.30889	3.16672	3.08916	3.24031
Mamb021155	3.84599	3.71589	3.40463	3.10266	3.1811	3.30597
Mamb006858	3.81967	3.64962	3.45022	3.30305	3.05137	3.08066
Mamb001133	3.71699	3.62761	3.47768	3.23573	2.98732	3.23419
Mamb011804	3.78136	3.49313	3.48285	3.15218	3.0268	3.21723
Mamb003917	3.86096	3.86888	3.38128	3.24031	2.95791	3.12598
Mamb010936	3.97545	3.71699	3.56194	3.0993	3.12598	3.20633
Mamb000742	3.93734	3.70266	3.48929	3.16027	3.03914	3.10434
Mamb019102	4.07639	3.62644	3.46858	3.14731	3.04264	3.1375
Mamb009673	3.8885	3.40463	2.90497	3.28983	2.98368	3.22497
Mamb006812	3.67469	3.42492	3.14568	2.96901	2.69599	2.89336
Mamb019917	3.56316	3.47379	3.37434	3.12433	2.70044	2.82985
Mamb010769	3.7366	3.42358	3.18428	3.14568	2.97636	3.0072
Mamb015992	3.5741	3.42223	3.30159	3.24945	3.00899	2.96901
Mamb011208	3.5435	3.39094	3.33199	3.07382	2.94486	3.01257
Mamb026766	3.54473	3.40327	3.19377	3.09085	2.99095	3.03562
Mamb008133	3.44361	3.34199	3.21101	3.06867	2.94486	3.08576
Mamb001321	3.53107	3.2555	3.15543	3.14405	2.80529	2.9542
Mamb019569	3.66903	3.2854	3.19377	3.0321	2.89918	2.97085
Mamb011567	3.27798	3.43162	3.30012	3.15704	3.03738	2.95977
Mamb024460	3.38543	3.43029	3.29278	3.01257	2.97269	2.99458
Mamb010028	3.37573	3.47768	3.36177	2.99639	3.03914	3.11437
Mamb024424	3.45812	3.43829	3.38543	3.01257	2.9855	3.06005
Mamb027760	3.28096	3.44228	3.39643	3.18745	2.91456	3.17632
Mamb027126	3.33485	3.45549	3.49313	3.29719	2.95606	3.1127
Mamb002443	3.29425	3.36317	3.64501	3.12433	2.9982	3.07553
BGI_novel_G002520	3.36737	3.33771	3.46074	3.1177	3.07039	2.98368
Mamb000840	3.40054	3.37851	3.54102	3.04089	2.98185	3.12763
Mamb011096	3.32912	3.42492	3.44095	3.07211	2.96901	3.04963
Mamb013352	3.42358	3.39917	3.68818	3.08066	3.18269	3.10769
Mamb016665	3.41278	3.51602	3.5509	3.12102	3.08406	3.19061
Mamb024053	3.42761	3.49313	3.65306	3.06523	3.17313	3.29425
Mamb027368	3.59694	3.46074	3.58736	3.20633	3.16027	3.10266
Mamb022014	3.48027	3.47638	3.51854	3.12928	3.22188	3.19535
Mamb013361	3.58736	3.49953	3.53605	3.19849	3.22342	3.20477
Mamb004756	3.58135	3.54967	3.52105	3.19849	3.17951	3.20477
Mamb004326	3.5741	3.53605	3.59574	3.06867	3.15056	3.13258
Mamb014837	3.66562	3.59574	3.53356	3.06523	3.14568	3.1375
Mamb024372	3.59096	3.6017	3.56316	3.19377	3.07895	3.26754
Mamb007296	3.57652	3.55336	3.51349	3.10266	3.15543	3.29866
Mamb009021	3.51728	3.64386	3.3978	3.11437	3.30159	3.27798
Mamb010402	3.51854	3.52105	3.47249	3.20633	3.15704	3.28836
Mamb023728	3.55704	3.5435	3.41819	3.29719	3.19377	3.26153
Mamb014601	3.4019	3.41007	3.29131	3.23419	3.12763	3.24031
Mamb006471	3.41278	3.50589	3.31759	3.17473	3.1375	3.15381
Mamb025932	3.40599	3.47638	3.37851	3.13258	3.15056	3.17951
Mamb027155	3.59932	3.35473	3.33628	3.23726	3.19061	3.15866
Mamb003751	3.43696	3.33485	3.30743	3.16832	3.13422	3.04789
Mamb017517	3.48929	3.34767	3.34341	3.0635	3.15543	3.06867
Mamb017364	3.76129	3.55949	3.85599	2.90881	3.07039	3.21568
Mamb026243	3.48929	3.61824	3.74201	2.94486	3.08576	3.24336
Mamb020435	3.66676	3.57773	3.8125	3.0635	3.1375	3.31759
Mamb017868	3.62877	3.65191	3.85699	3.09255	3.08236	3.25701
Mamb002321	3.69042	3.41007	3.51223	3.20163	2.97085	3.03386
Mamb003939	3.51349	3.38267	3.61471	3.17473	2.90497	3.05311
Mamb016885	3.61471	3.23113	3.70044	3.0268	3.01078	3.0018
Mamb014010	3.70155	3.41819	3.74631	3.12433	3.0993	3.18428
Mamb012523	3.61706	3.44095	3.75809	3.1177	2.98732	3.19377
Mamb013404	3.52607	3.42492	3.72137	3.13422	3.07039	3.20789
Mamb000047	3.57046	3.62527	3.55704	2.62994	3.37573	2.9222
Mamb001466	3.66221	3.64039	3.51728	3.04789	3.45154	3.24793
Mamb006308	3.64039	3.52356	3.6565	2.98732	3.33056	3.24184
Mamb009512	3.62293	3.58256	3.61235	3.08236	3.31615	3.26153
Mamb004062	3.53356	3.61353	3.7761	3.05832	3.24945	3.05485
Mamb004182	3.58135	3.73118	3.53481	2.93734	3.18903	3.04963
Mamb021214	3.61824	3.75809	3.58496	3.0197	3.28392	3.20633
Mamb026674	3.63923	3.79909	3.61941	3.5509	3.19061	3.23573
Mamb007285	3.90111	3.72356	3.53978	3.34767	3.26153	3.20006
Mamb019738	3.80941	3.61589	3.55336	3.52732	3.20789	3.24945
Mamb012418	3.851	3.6893	3.59932	3.5008	3.18428	3.13093
Mamb022066	3.75596	3.90304	3.90111	3.28688	3.28392	3.04264
BGI_novel_G001537	3.90497	3.6241	3.84197	3.26153	3.3147	3.09085
Mamb028783	3.88753	3.59813	3.76129	3.1635	3.24641	3.12928
Mamb008249	3.76235	3.63923	3.66334	3.26903	3.36177	3.35896
Mamb007315	3.7761	3.57531	3.60881	3.3505	3.37016	3.31904
Mamb028482	3.87578	3.6017	3.66789	3.22188	3.35896	3.32048
Mamb008541	3.87676	3.6241	3.72792	3.35755	3.28096	3.31759
Mamb027420	3.70929	3.61824	3.52356	3.27053	3.17313	3.32048
Mamb020323	3.774	3.73444	3.52231	3.32048	3.22497	3.33056
Mamb025442	3.75275	3.70708	3.66676	3.24489	3.11936	3.31179
Mamb016011	3.71699	3.72028	3.71039	3.28244	3.25701	3.42761
Mamb023001	3.70819	3.76765	3.61117	3.26003	3.25701	3.36457
Mamb003787	3.69711	3.75596	3.70044	3.2765	3.27352	3.30597
Mamb020103	3.73444	3.60999	3.61706	3.17313	3.27053	3.22188
Mamb019541	3.80529	3.56316	3.59932	3.20477	3.22188	3.23726
Mamb004075	3.66334	3.53854	3.66221	3.27053	3.19061	3.25248
Mamb010059	3.70708	3.61117	3.64616	3.24031	3.16189	3.30743
Mamb004607	3.77189	3.47379	3.73335	3.19692	3.23113	3.26303
Mamb004719	3.63807	3.55213	3.71699	3.1635	3.19061	3.19535
Mamb023589	3.53854	3.47638	3.66221	3.30305	3.29278	3.18745
Mamb022914	3.63459	3.54844	3.74416	3.36317	3.35473	3.31759
Mamb003129	3.70708	3.56438	3.71589	3.28244	3.29425	3.29278
Mamb023009	3.76765	3.5008	3.52857	3.33771	3.11103	3.28836
Mamb017979	3.69822	3.55213	3.43962	3.31179	3.12433	3.24031
Mamb006636	3.6893	3.47897	3.45943	3.31904	3.17632	3.30597
Mamb006187	3.58496	3.53232	3.53356	3.32193	3.26303	3.40871
Mamb021154	3.53481	3.5472	3.60051	3.22959	3.12102	3.43563
Mamb004121	3.58015	3.43029	3.58015	3.17951	3.22651	3.42761
Mamb020390	3.66676	3.78241	3.62644	3.25096	3.38681	3.46858
Mamb026874	3.59932	3.76447	3.52231	3.25701	3.31904	3.40054
Mamb012969	3.68032	3.70377	3.6241	3.08746	3.15381	3.37851
Mamb024341	3.58976	3.85898	3.75702	3.14078	3.22651	3.37016
Mamb022656	3.7761	3.72247	3.67016	3.42761	3.3978	3.48027
Mamb006445	3.86592	3.71918	3.71039	3.37016	3.44361	3.53107
Mamb023275	3.68257	3.68032	3.63691	3.40599	3.47638	3.49313
Mamb022407	3.69711	3.62994	3.70819	3.39917	3.3505	3.55582
Mamb019362	3.68257	3.63459	3.64501	3.43829	3.39232	3.33056
Mamb023546	3.63575	3.65306	3.7137	3.46074	3.33771	3.38267
Mamb016977	3.70044	3.62994	3.62761	3.43696	3.38128	3.45154
Mamb021034	3.774	3.62761	3.59694	3.45022	3.33771	3.37295
Mamb028477	3.70377	3.71699	3.60644	3.48027	3.17632	3.34199
Mamb004967	3.7148	3.61706	3.58976	3.44626	3.23266	3.37851
Mamb007812	3.74524	3.69599	3.54844	3.46074	3.23266	3.42626
Mamb003366	3.69488	3.6837	3.68032	3.488	3.34483	3.45812
Mamb001302	3.67807	3.75702	3.72247	3.50462	3.32193	3.44095
Mamb006548	3.6837	3.71149	3.57652	3.41954	3.33056	3.36317
Mamb016398	3.55336	3.74093	3.56438	3.43962	3.34908	3.38543
Mamb002399	4.03298	3.84398	3.68594	3.3505	3.35191	3.39506
Mamb024106	3.94017	3.76553	3.66562	3.39506	3.33056	3.38267
Mamb027793	3.92505	3.87578	3.9222	3.44626	3.21101	3.33485
Mamb014361	3.88362	3.92695	3.95699	3.2854	3.35614	3.32625
Mamb000052	3.79077	3.9514	3.88264	3.2854	3.19061	3.39369
Mamb018155	3.85499	3.85699	3.95791	3.34483	3.26454	3.43696
Mamb013500	3.89724	3.88753	3.89627	3.36036	3.27501	3.4957
Mamb009001	3.80012	3.57046	3.77189	3.44095	3.4019	3.38267
BGI_novel_G002787	3.90014	3.59455	3.80012	3.43696	3.40735	3.42223
Mamb004114	3.94767	3.59455	3.89239	3.31179	3.40871	3.40735
Mamb022571	3.79909	3.6311	3.85	3.34625	3.36317	3.44361
Mamb023562	3.86987	3.68706	3.91839	3.33199	3.32048	3.36737
Mamb009000	3.72792	3.69599	3.904	3.21257	3.1811	3.32048
Mamb014622	3.81044	3.72028	3.80839	3.20006	3.17153	3.37156
Mamb023073	3.78136	3.52982	3.7666	3.25399	3.37573	3.41143
Mamb007535	3.76977	3.62994	3.76235	3.22188	3.31904	3.51602
Mamb007861	3.64962	3.71809	3.79909	3.27947	3.32625	3.53232
Mamb028258	3.66562	3.7666	3.849	3.20477	3.42895	3.40463
Mamb016789	3.8268	3.86196	4.11103	3.49313	3.38819	3.46205
Mamb013055	3.65421	3.76129	3.96993	3.47768	3.43429	3.48285
Mamb028242	3.76553	3.73769	3.94767	3.34483	3.39094	3.61589
Mamb024921	3.87578	3.67129	3.97269	3.56194	3.37434	3.62059
Mamb007945	3.81558	3.78973	3.8748	3.44095	3.28688	3.53232
Mamb015212	3.78031	3.79701	3.87873	3.54967	3.31759	3.5373
Mamb013511	3.88655	3.74416	3.6565	3.56682	3.29278	3.53356
Mamb023081	3.80632	3.68818	3.78031	3.59694	3.54102	3.52857
Mamb016117	3.80941	3.87381	3.86987	3.63923	3.44228	3.53605
Mamb002339	3.90014	3.83693	3.77189	3.54473	3.48156	3.46074
Mamb018027	3.61824	4.10685	3.83491	3.0018	3.46858	3.36177
Mamb004214	3.77294	3.96901	3.6837	3.15704	3.6311	3.39506
Mamb027233	3.58616	3.67356	4.1035	3.20945	3.52482	3.59216
Mamb026907	3.61706	3.9607	3.9279	3.27352	3.23419	3.20945
Mamb008066	3.52732	3.94392	4.03034	3.26754	3.20633	3.29425
Mamb008270	3.60644	3.7866	3.81044	3.33771	3.19377	3.37573
Mamb014708	3.55336	3.7301	3.82069	3.37016	3.20633	3.30743
Mamb014976	3.51223	3.66676	3.83491	3.31325	3.31325	3.28392
Mamb029050	3.51979	3.74739	3.81558	3.24184	3.23113	3.24336
Mamb014209	4.05398	3.16511	4.24793	2.9279	2.91648	3.0036
Mamb026832	3.93074	3.36457	4.05918	2.69153	3.23266	3.29572
Mamb023556	3.926	3.58376	4.22497	2.79286	2.9982	3.22959
Mamb017790	4.01346	3.67016	3.98185	2.77189	3.14405	3.14893
Mamb014866	4.03914	3.67016	3.90785	3.03034	2.95977	3.18903
Mamb019642	4.0635	3.58616	4.02945	3.07895	3.08066	3.11103
Mamb013533	3.94111	3.55949	3.9241	3.05658	3.10266	3.08236
Mamb004423	3.91934	3.37851	3.86196	2.93923	2.81967	3.24641
Mamb015106	3.84699	3.33485	4.01167	3.08746	3.11103	3.25096
Mamb029382	3.47249	3.54597	3.97177	3.32481	3.01614	3.13422
Mamb019634	3.46989	3.55336	4.09001	2.96532	3.1127	3.02503
Mamb011387	3.7301	3.44095	4.20867	3.08746	3.09085	2.99095
Mamb007082	3.6792	3.66221	3.7137	2.99639	2.926	3.05137
Mamb021512	3.78764	3.74093	3.81762	2.92029	2.73985	2.94486
Mamb021857	3.63691	3.96255	3.93074	3.20789	2.87184	3.19692
Mamb009147	3.83491	3.76447	3.94017	3.08746	2.9855	3.14078
Mamb029322	3.75061	3.99729	3.86295	3.10266	3.03914	3.0018
Mamb030245	4.20085	4.78136	4.67694	2.48285	4.10266	3.43296
Mamb008201	3.77083	5.29168	4.90207	2.85798	3.33628	2.9542
Mamb010148	4.09677	5.05658	4.52544	2.89918	3.32481	3.56316
Mamb019812	4.23496	4.0009	4.0798	3.20006	2.80116	3.34767
Mamb012346	4.23879	4.07553	4.16269	2.96347	3.12598	3.26454
Mamb029350	4.15299	4.17552	4.18745	3.27053	3.0036	3.03562
Mamb022404	4.42156	3.89724	3.87381	3.38128	3.6017	3.33914
Mamb000393	4.7703	3.853	3.853	3.48543	3.24641	3.20633
Mamb022342	4.68257	3.96717	4.16591	3.41143	3.23113	3.37851
Mamb011218	4.65821	3.84197	3.99639	3.35332	3.29278	3.35473
Mamb006695	4.16108	4.05137	4.12433	3.73335	3.33199	3.39369
Mamb023975	4.42694	3.99639	4.16511	3.50716	3.24641	3.5097
Mamb004742	4.52795	4.06609	4.14649	3.47768	3.34483	3.45022
Mamb005804	4.21412	4.04614	4.24108	3.60881	3.27501	3.53854
Mamb001701	4.29205	4.07125	4.3067	3.52231	3.38543	3.55704
Mamb016848	4.33914	3.98641	4.21878	3.47119	3.40327	3.54844
Mamb024113	4.09339	3.76553	3.87971	3.55213	3.23113	3.38267
Mamb013151	4.08406	3.5472	4.05398	3.59216	3.17951	3.34908
Mamb029352	4.04527	3.9241	4.0268	3.32481	3.17632	3.20789
Mamb007391	4.26903	3.9514	4.03122	3.46597	3.02857	3.30889
Mamb010942	4.01167	4.19377	3.8166	3.39094	3.64731	3.49057
Mamb010018	3.76022	3.99367	3.97269	3.28983	3.58976	3.60288
Mamb020599	3.89918	4.04701	3.98823	3.29719	3.50335	3.61589
Mamb004071	3.97636	4.04352	4.04177	3.36877	3.46467	3.57894
Mamb004273	3.97911	4.05832	3.97085	3.43162	3.48027	3.58496
Mamb006736	4.06523	3.89627	3.84398	3.2555	3.57531	3.6565
Mamb004661	4.13586	3.75702	3.69933	3.37851	3.45418	3.53481
Mamb014590	3.90207	3.83289	3.74846	3.3505	3.55704	3.54597
Mamb019725	4.03914	3.82375	3.83086	3.38681	3.55582	3.49442
Mamb006677	4.01881	3.75382	3.80012	3.35896	3.47379	3.43829
Mamb009326	4.16108	3.72683	4.10266	3.41007	3.49185	3.52356
Mamb005453	3.9542	3.70377	3.93263	3.43162	3.49697	3.46205
Mamb026326	4.05311	3.72683	4.04002	3.40054	3.47508	3.45154
Mamb010842	3.97177	3.70598	4.06695	3.34625	3.47508	3.43029
Mamb017916	4.02945	3.89045	4.14893	3.58856	3.38543	3.60051
Mamb024633	4.03386	3.82883	4.04963	3.63575	3.43029	3.62059
Mamb003955	3.9364	3.91839	4.1102	3.51223	3.47119	3.58135
Mamb019156	3.93829	3.9855	4.09845	3.46858	3.59216	3.61824
Mamb003756	3.95884	3.88069	4.05224	3.4019	3.37434	3.60407
Mamb026863	3.9644	3.78031	4.02857	3.48285	3.51602	3.65306
Mamb016960	3.69153	4.07468	3.99095	3.66676	3.46989	3.53854
Mamb004674	3.74308	3.95606	3.82883	3.83895	3.47379	3.65421
Mamb009465	3.80632	3.91169	4.00899	3.71699	3.46858	3.73877
Mamb024078	3.87971	3.86096	3.92029	3.60881	3.53356	3.6837
Mamb022913	3.93452	3.89336	3.9514	3.6311	3.53481	3.71039
Mamb027187	3.90111	3.92125	4.03738	3.52231	3.70266	3.69599
Mamb014764	3.92979	3.95233	4.09592	3.54597	3.67582	3.76022
Mamb026726	3.91265	4.05658	3.98094	3.64155	3.59574	3.81865
Mamb029141	3.904	4.12019	3.94017	3.50335	3.54226	3.68818
Mamb019268	3.89918	3.74524	3.89433	3.41684	3.55827	3.67129
Mamb021894	3.90497	3.7366	3.849	3.56071	3.61471	3.62059
Mamb016453	3.72683	3.9364	3.8748	3.47119	3.50843	3.58256
Mamb016188	3.75382	3.89821	3.81967	3.52105	3.54102	3.58015
Mamb011210	3.85	4.01525	3.88655	3.51728	3.57046	3.50589
Mamb009027	3.88166	4.03738	3.84699	3.58976	3.55582	3.61824
Mamb018048	3.97453	3.94111	3.89239	3.68706	3.67807	3.75168
Mamb018356	4.05572	4.02503	3.848	3.75596	3.71149	3.7939
Mamb021427	4.0036	3.9607	4.03386	3.87381	3.61117	3.74416
Mamb015011	3.97269	3.93074	3.9222	3.8339	3.59096	3.69711
Mamb028776	4.01257	3.98459	3.86493	3.80323	3.63807	3.65191
Mamb028087	4.02148	4.01167	3.90207	3.80632	3.63807	3.60526
Mamb020156	4.05918	3.98368	3.90881	3.76977	3.45286	3.65535
Mamb023575	4.01792	4.0027	3.80839	3.80323	3.5472	3.71149
Mamb019182	4.17712	3.9514	3.96993	3.41819	3.66107	3.50843
Mamb013753	4.0635	3.91552	3.83491	3.49313	3.66562	3.66789
Mamb005020	4.21335	3.88166	3.96347	3.53605	3.62877	3.72465
Mamb008964	4.10852	4.14893	3.9607	3.68706	3.72247	3.74416
Mamb006558	4.08916	4.03034	4.01525	3.69822	3.71149	3.75809
Mamb002388	4.04614	4.08066	4.0365	3.49313	3.79494	3.73444
Mamb002153	4.10098	4.05832	4.09677	3.62176	3.8339	3.76977
Mamb005651	4.04963	3.96809	4.12184	3.55827	3.59096	3.76129
Mamb013510	4.12516	3.99277	4.17313	3.48543	3.60288	3.72792
Mamb020155	4.0505	4.04089	4.20867	3.49697	3.55582	3.70266
Mamb010231	4.09085	4.0321	4.1152	3.62293	3.58135	3.6017
Mamb015488	4.19298	3.96901	4.10518	3.60999	3.69822	3.65764
Mamb011795	4.14812	4.04177	4.15866	3.5656	3.6893	3.71699
Mamb001300	4.19377	3.80529	4.13996	3.74739	3.72028	3.68594
Mamb011784	4.20711	3.84298	4.21023	3.60881	3.58736	3.67582
Mamb003687	4.26153	4.15056	4.03738	3.69933	3.54226	3.56803
Mamb006230	4.23955	4.05224	3.94953	3.77189	3.58015	3.65764
Mamb023392	4.22497	3.99095	4.0009	3.78346	3.56438	3.81967
Mamb012464	4.2032	3.94953	4.16108	3.71699	3.57894	3.71918
Mamb016076	4.26604	3.92125	4.10014	3.73769	3.5656	3.77505
Mamb012086	4.31179	3.97361	4.09339	3.69488	3.62059	3.76341
Mamb028446	3.86196	4.3512	4.10601	3.91839	3.5097	3.42223
Mamb026651	4.31034	3.96901	4.29425	3.5097	3.70155	3.68706
Mamb024760	4.41278	4.1152	4.31397	3.42492	3.77189	3.64501
Mamb013287	4.4489	4.31832	4.21101	3.5741	3.61235	3.62877
Mamb006356	4.21568	4.30451	4.17712	3.58856	3.5373	3.69042
Mamb003383	4.30159	4.21101	4.1334	3.53978	3.47768	3.49953
Mamb012559	4.15137	4.11353	4.13011	3.31904	3.40871	3.53481
Mamb028197	4.05918	4.02148	4.08321	3.34908	3.55704	3.56194
Mamb012730	4.11103	4.06264	4.14731	3.48156	3.51602	3.5656
Mamb007777	4.03562	4.01881	4.3067	3.41684	3.39094	3.60288
Mamb011765	4.07211	4.11686	4.27501	3.51349	3.50462	3.46728
Mamb002343	4.1152	4.1177	4.02945	3.48671	3.39232	3.68818
Mamb025045	4.09339	4.01257	4.02237	3.65535	3.44361	3.61824
Mamb028529	4.04002	4.0798	3.92125	3.61706	3.49825	3.58015
Mamb008266	3.96255	4.11187	4.22033	3.71809	3.49825	3.68032
Mamb016847	3.83592	4.0993	4.09845	3.59455	3.59574	3.59335
Mamb005080	3.95606	4.02945	4.10852	3.65992	3.61353	3.64616
Mamb014120	3.88264	4.01167	4.12681	3.58856	3.61235	3.70819
Mamb003140	4.77241	3.926	4.3978	2.93734	3.33771	3.11936
BGI_novel_G002334	4.74953	3.93829	4.21723	3.02857	3.52732	3.22959
Mamb002924	4.63285	4.01525	4.47768	3.12928	3.43962	3.49825
Mamb017030	4.55582	3.93546	4.48091	3.21878	3.36177	3.35614
Mamb012975	4.488	4.00809	4.48349	3.21723	3.37434	3.46467
Mamb023526	4.72247	4.03034	4.77136	3.28392	3.37712	3.49313
Mamb019530	4.57168	4.00899	4.8525	3.32337	3.55949	3.488
Mamb022460	4.6017	3.93829	4.851	3.19692	3.66789	3.57046
Mamb029274	4.22497	3.81865	4.40939	3.09085	3.36317	3.35191
Mamb028723	4.12516	3.72028	4.36737	3.05137	3.41819	3.58616
Mamb013149	4.1811	3.86295	4.0917	3.07553	3.29425	3.38267
Mamb021021	4.10852	3.74308	3.90014	3.10936	3.37295	3.2555
Mamb006755	4.05832	3.68145	3.95977	2.98185	3.25399	3.30012
Mamb014062	4.04177	3.74846	4.0054	3.03386	3.2555	3.41819
Mamb021470	3.76765	4.06609	4.31615	3.25701	3.65535	3.66789
Mamb014888	4.16832	3.851	4.28836	3.14241	3.63227	3.54102
Mamb003519	4.05745	4.01167	4.32481	3.39369	3.79494	3.56316
Mamb029040	3.98641	4.24945	4.34127	3.30743	3.50843	3.6017
Mamb004350	3.86196	4.32625	4.33056	3.41549	3.31615	3.488
Mamb020676	3.89724	4.30743	4.19928	2.9222	3.45943	3.25096
Mamb005822	3.96532	4.02414	4.0365	3.08916	3.44493	3.45022
Mamb004208	3.88264	4.04352	4.11603	3.31615	3.35473	3.38128
Mamb022307	3.81865	4.00988	4.18349	3.16027	3.37712	3.42089
Mamb017538	2.69822	2.21412	1.85997	3.30159	3.72465	1.66903
Mamb003062	2.85798	2.03914	2.42761	3.26754	3.37712	3.10769
BGI_novel_G001703	2.76553	2.28392	1.98185	3.27202	3.33628	3.46467
Mamb029964	3.07382	2.21101	2.06695	3.38957	3.70487	3.38405
Mamb029906	2.83794	2.41414	2.13093	3.45681	3.60407	3.07382
Mamb002273	2.39232	2.75489	1.78241	3.14893	3.35191	3.15866
Mamb019689	2.09424	2.56316	1.75702	3.23879	3.85898	3.02148
Mamb009964	2.41954	2.44361	1.56071	3.59216	3.71809	3.33628
Mamb008854	2.32193	2.86592	2.55827	3.80632	3.04963	3.36457
Mamb001118	2.48285	2.57531	2.52356	4.20555	2.91839	3.26754
Mamb001662	2.87184	2.69599	2.75061	3.55213	3.11103	3.25852
Mamb026132	2.66448	2.86394	2.56803	3.65421	3.19219	3.17951
Mamb014369	2.72247	2.7137	2.56071	3.43829	3.20945	3.24031
Mamb025743	2.64616	2.65076	2.50589	3.52231	3.07382	3.17473
Mamb018338	2.80941	2.62994	2.22959	3.62293	3.21723	3.3799
Mamb005632	2.88362	2.71589	2.51096	3.72901	3.13914	3.33199
Mamb000428	2.91073	2.67807	2.44095	3.60051	3.2032	3.3505
Mamb022290	2.60881	2.58976	2.57289	3.77083	3.07724	3.26153
Mamb001984	2.85	2.53605	2.63691	3.83592	3.36317	3.25248
Mamb010825	2.89142	2.38405	2.68032	3.0268	2.88753	2.90497
Mamb016185	2.72683	2.46728	2.43029	3.0993	2.90689	2.926
Mamb019316	2.56803	2.65764	2.7845	3.40054	2.94111	3.24336
Mamb012769	2.57289	2.75061	2.7137	3.21101	3.07895	3.22342
BGI_novel_G000449	2.45418	2.79909	2.72028	3.27501	3.1375	3.1127
Mamb018043	2.774	2.81967	2.70266	3.08916	3.15543	3.24945
Mamb018584	2.65076	2.57046	2.81967	3.28096	3.28836	3.1811
Mamb023157	2.56071	2.3978	2.71809	3.31179	2.90689	2.96532
Mamb012606	2.41954	2.41954	2.74846	3.16672	2.81967	3.01614
Mamb014855	2.46989	2.46467	2.56071	3.09255	2.87971	2.91839
Mamb009671	2.33914	2.56803	2.5656	3.26903	2.90497	2.89724
Mamb023638	2.36457	2.62293	2.48543	3.25248	2.90689	2.99095
Mamb021014	2.42492	2.70044	2.45418	3.0993	3.05832	3.14893
BGI_novel_G001142	2.54597	2.72683	2.43029	3.04264	2.90881	3.19849
Mamb016935	2.50843	2.74416	2.41143	3.05658	2.93168	2.93357
Mamb001161	2.46728	2.69822	2.50335	2.99095	2.86196	2.88557
Mamb011469	2.61589	2.69153	2.61824	3.02148	3.0036	3.03738
Mamb020040	2.58015	2.70708	2.41414	2.95606	3.06695	3.0036
Mamb001135	2.47249	2.56803	2.6017	2.79909	3.10266	3.09255
Mamb005233	2.44095	2.48027	2.76977	2.88166	3.0993	3.12267
Mamb007875	2.43029	2.62761	2.62994	3.01257	3.22188	3.15866
Mamb027942	2.44626	2.57531	2.66448	3.15218	3.0635	3.13093
Mamb001446	2.30743	2.64847	2.52857	2.92029	3.07724	3.19377
Mamb025652	2.32193	2.57531	2.57289	3.05485	2.93357	3.0993
Mamb002727	2.37016	2.72901	2.57773	3.64501	3.43563	3.36737
Mamb009407	2.51349	2.68706	2.70487	3.5509	3.41819	3.39506
Mamb011418	2.48543	2.76977	2.64386	3.42492	3.37712	3.43962
Mamb029818	2.30451	2.67356	2.43563	3.40735	3.40327	3.35896
Mamb007656	2.56071	2.73335	2.57289	3.32048	3.56682	3.35755
Mamb005298	2.31034	2.8953	2.46989	3.46074	3.21723	3.20945
Mamb029174	2.35896	2.80323	2.59932	3.43563	3.15543	3.26454
Mamb019003	2.4489	2.73985	2.68257	3.44626	3.2032	3.18428
Mamb007647	2.5435	2.98185	2.71589	3.41007	3.30597	3.24945
Mamb029128	2.58015	2.87971	2.55336	3.48671	3.2555	3.35191
Mamb018865	2.62761	2.85599	2.44095	3.37851	3.39643	3.25701
Mamb025727	2.49825	2.41143	2.50335	3.28983	3.11936	3.06867
Mamb014993	2.49313	2.58736	2.53605	3.54473	3.21412	3.0321
Mamb028659	2.40327	2.56071	2.53356	3.5656	3.21568	3.04963
Mamb025256	2.41414	2.82375	2.40871	3.04439	3.17632	3.19535
Mamb008975	2.41954	2.7761	2.37016	3.17792	3.21101	3.23573
Mamb002565	2.6893	2.5656	2.33342	3.25096	3.29278	3.04614
Mamb003534	2.57289	2.63923	2.52105	3.19377	2.95606	3.03914
Mamb014259	2.57531	2.72247	2.59455	3.30889	3.05137	3.10266
Mamb010728	2.64616	2.57773	2.53107	3.21101	3.10434	3.21412
Mamb011873	2.71809	2.73769	2.54597	3.25399	3.11603	3.0993
Mamb007038	2.70929	2.73335	2.55336	3.19219	3.18428	3.12928
Mamb010333	2.66676	3.06523	2.774	3.27352	3.27352	3.51223
Mamb025214	2.61117	2.91839	2.7866	3.36457	3.20945	3.36597
Mamb016800	2.60407	2.96901	2.83794	3.38128	3.24336	3.49185
Mamb009151	2.69153	3.20945	2.93734	3.33199	3.5097	3.49057
Mamb027418	2.79077	3.21723	2.86592	3.49442	3.34908	3.40599
Mamb025394	2.90881	3.1375	2.96162	3.47638	3.44493	3.44228
Mamb025193	2.82171	3.08236	2.95791	3.45286	3.44228	3.39232
Mamb029406	2.89336	3.0036	2.94111	3.39094	3.28983	3.5008
Mamb016802	2.97636	3.05137	2.80941	3.33199	3.29572	3.41143
Mamb007497	2.92029	3.03386	2.80735	3.2765	3.30597	3.42089
Mamb027966	2.79909	2.94673	2.96717	3.29866	3.54226	3.3505
Mamb019614	2.72028	3.07895	2.91839	3.3799	3.42089	3.30305
Mamb026779	2.83794	3.02326	2.73552	3.36877	3.30743	3.32769
Mamb002348	2.7845	2.96717	2.84398	3.32912	3.34908	3.34625
Mamb010324	2.90497	3.0072	2.85599	3.28096	3.24184	3.24489
Mamb003382	2.93546	2.98914	2.85997	3.25096	3.27352	3.3147
Mamb021173	2.93923	2.97453	2.81967	3.36177	3.34908	3.28688
Mamb016209	2.95977	2.98368	2.70929	3.34199	3.33199	3.25852
Mamb010945	3.04614	2.86394	2.76765	3.49442	3.38267	3.29572
Mamb010753	3.02857	3.10266	2.75489	3.51223	3.31759	3.3147
Mamb004461	2.82171	2.95977	2.73335	3.63807	3.28244	3.32193
Mamb004900	2.63923	2.93357	2.7845	3.66334	3.22188	3.21257
Mamb015135	2.73335	2.94298	2.73985	3.51096	3.16027	3.21257
Mamb008762	2.57773	2.92029	2.93357	3.5656	3.2765	3.39369
Mamb012428	2.65535	2.74631	2.93357	3.44626	3.29425	3.22342
Mamb021435	2.61353	2.80941	2.93168	3.32048	3.34056	3.32625
Mamb027013	2.74631	2.57046	2.69599	3.31034	3.42358	3.51349
BGI_novel_G001518	2.82985	2.54597	2.53605	3.52482	3.35332	3.50208
Mamb029340	2.99639	2.79701	2.76977	3.28392	3.5472	3.40463
Mamb002291	2.83188	2.73118	2.94111	3.52231	3.52231	3.37016
BGI_novel_G001899	2.74201	2.60407	2.90881	3.33914	3.47379	3.33199
Mamb011308	2.69599	2.79701	2.55827	2.95977	3.47249	3.34483
Mamb003887	2.78869	2.98368	2.57289	3.3505	3.45022	3.40463
Mamb002282	2.81147	2.86987	2.3978	3.40327	3.46728	3.45812
BGI_novel_G000276	2.926	2.92979	2.46467	3.28983	3.32481	3.24031
Mamb028127	2.96347	2.70708	2.5509	3.30889	3.29572	3.12267
Mamb027570	1.65076	2.32481	2.46467	4.29866	2.28983	2.91456
Mamb010596	1.36177	1.93357	2.38681	4.19928	2.94673	2.88166
BGI_novel_G002910	1.89918	2.34199	1.22651	4.10601	2.27202	3.0072
Mamb007693	1.71809	2.26303	1.82782	3.85997	2.23573	2.71589
Mamb025401	1.76977	1.9855	1.85599	4.11686	2.53854	2.87774
Mamb029447	1.83592	1.848	1.70929	4.19377	2.12433	2.7761
Mamb023611	2.22342	2.07724	2.04963	4.44824	2.88947	3.12267
Mamb022428	2.28392	2.38957	2.04614	3.96255	2.71149	3.10098
Mamb005900	2.29866	2.17632	2.19849	4.26604	2.41143	2.9279
Mamb004484	2.21412	2.06695	1.71809	3.58135	2.4489	2.90497
Mamb008238	2.30159	2.08746	1.87971	3.68818	2.40871	3.10601
Mamb003778	2.10098	2.45418	2.10434	3.71918	2.49825	2.78031
Mamb010677	1.92979	2.46989	2.04264	3.69822	2.89918	2.91073
Mamb011578	1.79077	2.32481	2.06005	3.69377	2.68257	2.82375
BGI_novel_G000286	1.77821	1.53605	2.51602	3.30889	2.85599	3
Mamb014139	1.43296	1.36177	2.45681	2.99277	2.97085	3.20163
Mamb026811	1.53605	1.69599	2.29278	3.33914	2.49825	2.63459
Mamb009806	1.58015	1.7137	1.89142	3.26754	2.42761	2.67129
Mamb014779	1.69153	1.74846	1.93734	3.24489	2.64155	2.74846
Mamb011381	1.65992	2.01792	2.21101	3.27501	2.88362	3.10266
Mamb023234	1.81147	2.10769	2.07382	3.54967	2.52356	2.95791
Mamb009364	1.48543	1.87578	1.87578	2.28688	2.95791	2.67807
Mamb002461	1.70044	1.90689	1.79494	2.21723	3.23113	2.82782
Mamb007907	1.65535	2.20789	1.73552	2.42492	3.07895	2.99095
Mamb008736	1.73118	2.01436	1.80323	2.61353	3.24336	2.74416
Mamb012848	1.64155	2.03914	2.11437	2.6893	2.78869	2.75489
Mamb025495	1.70487	2.20163	2.21723	2.57531	2.76341	2.91456
BGI_novel_G000588	1.94111	1.83996	2.17632	2.75916	2.88557	2.76977
Mamb017058	1.58496	1.64155	2.10434	2.81558	2.87184	2.80323
Mamb021850	1.70929	1.852	1.5509	2.76341	3.03386	2.88362
Mamb020505	2.05311	2.02857	1.51096	3.0036	3.13586	2.98185
Mamb029271	1.89142	1.93357	1.32193	2.70708	3.00899	3.08746
Mamb000578	2.08746	1.98185	1.48027	2.61824	3.15056	3.06178
Mamb012256	2.06695	1.53605	1.79077	2.75702	2.58015	2.55582
Mamb022816	1.85997	1.54597	1.8953	2.74631	2.95977	2.81762
Mamb016322	2.03562	1.848	1.84398	2.84398	3.03562	2.80529
Mamb002708	1.98914	1.75275	1.77821	2.51602	3.01078	2.70708
Mamb022761	1.9486	2.56803	2.39232	2.74631	3.11936	3.32769
Mamb014416	1.76553	2.27798	2.45681	2.68032	3.13586	3.12267
Mamb020139	2.12433	2.22033	2.28983	2.82171	3.22651	2.94298
Mamb002738	2.09085	2.33628	2.41414	3.14893	3.08236	2.98368
Mamb018908	2.38957	2.51602	2.22959	2.81967	3.22497	3.05311
Mamb019892	2.12102	2.56803	2.32481	3.0018	3.14078	3.01614
Mamb023257	2	2.62059	2.27202	2.88362	3.27053	2.98368
Mamb017051	2.16027	2.18587	2.46205	2.34199	3.41954	3.21878
Mamb006168	1.87184	1.88753	2.17313	2.47249	3.21723	3.19061
Mamb004328	2.09424	1.98185	1.94111	2.49057	3.20633	2.69599
Mamb011161	1.96717	2.12102	1.93734	2.29572	3.29719	2.854
Mamb008375	2.45943	2.21101	1.9486	2.57289	3.2854	3.21412
Mamb020556	2.03914	2.17632	1.848	2.58496	2.97453	3.20006
Mamb027361	2.1635	1.9486	2.09424	2.62527	2.63923	2.71149
Mamb016660	2.14078	2.01078	2.10769	2.70044	2.90304	2.92979
Mamb015041	2.23266	2.13093	2.01078	2.8339	2.83592	2.86196
Mamb009703	2.60407	2.16993	1.926	2.62527	2.62761	2.82579
Mamb001611	2.43296	2.18587	2.05658	2.63227	2.80323	2.79701
Mamb003286	2.22959	2.22033	1.9855	2.5435	2.69599	2.67129
Mamb010484	2.35896	2.22651	1.97453	2.80941	2.6017	2.66448
Mamb026145	2.12102	2.12763	2.22342	2.52105	2.51096	2.51854
Mamb014858	2.12763	2.3505	2.26003	2.69153	2.61824	2.53107
Mamb025907	1.9855	2.23879	2.19849	2.64616	2.71589	2.52857
Mamb002711	1.91839	2.24793	1.91839	2.66676	2.62293	2.45681
Mamb026204	1.92979	2.32481	1.9782	2.4957	2.60407	2.47249
BGI_novel_G001440	1.93357	2.26604	2.10434	2.77821	2.58015	2.55336
BGI_novel_G001265	2.0635	2.16993	2.07039	2.63691	2.63923	2.58256
Mamb010602	1.99277	2.17632	2.01792	2.68032	2.58015	2.51349
Mamb011497	2.1177	2.14731	2.22033	2.7866	2.51602	2.82171
Mamb027301	2.14405	2.26003	2.1375	2.88166	2.55336	2.62761
Mamb015330	2.24793	2.18587	2.04963	2.72465	2.45154	2.66448
Mamb013570	2.20163	2.16993	2.13422	2.74416	2.54102	2.59455
Mamb016968	2.18903	2.0635	2.07039	2.94486	2.75916	2.53854
Mamb002656	2.19849	1.88753	2.04963	2.88166	2.36737	2.53854
Mamb009666	1.97453	1.96717	2.04614	2.848	2.44361	2.488
Mamb007747	2.04264	2.11103	2.48027	3.01078	2.774	2.9486
Mamb027316	2.05311	2.1635	2.47249	2.81558	2.63923	2.83794
BGI_novel_G002551	1.98185	2.04614	2.31034	2.76341	2.67356	2.84398
Mamb013183	1.91839	2.29278	2.1635	2.63691	3.0197	2.96717
Mamb025178	2.02857	2.31615	2.32769	2.73985	2.79494	2.78031
Mamb000586	2.12102	2.35896	2.24184	2.59932	2.87184	2.75702
Mamb004490	2.33914	2.40871	2.14405	2.91073	2.72683	2.66676
Mamb012955	2.40871	2.49057	1.92979	3.02148	2.74846	2.72901
Mamb014302	2.31325	2.49313	1.97085	2.93357	2.84599	2.69599
Mamb009674	2.39506	2.53107	2.17313	2.8679	2.87184	2.9855
BGI_novel_G001885	2.45154	2.54102	2.1375	3.12928	2.76765	2.90689
Mamb021527	2.3978	2.58736	2.26003	3.10769	2.83592	2.79077
Mamb007173	2.04614	2.46467	2.12433	3.02326	2.66221	2.7845
Mamb028124	2.1177	2.37851	2.22959	3.24489	2.66676	2.74201
Mamb025944	2.34483	2.27798	2.23573	3.12267	2.64155	2.61589
Mamb028692	2.20789	2.37295	2.31034	3.0036	2.63459	2.74631
Mamb014529	2.30159	2.30743	2.31325	2.82985	2.54102	2.74416
Mamb018984	2.34483	2.47508	2.58015	2.83592	2.96162	2.95791
Mamb015059	2.24489	2.6017	2.44361	2.74631	3.04963	2.85599
Mamb024403	2.28392	2.44626	2.34767	2.87381	2.77821	2.72465
Mamb010666	2.31904	2.488	2.43029	2.84398	2.75489	2.72465
Mamb025242	2.32193	2.54102	2.3505	3	2.68482	2.92979
Mamb024971	2.29278	2.62293	2.31615	2.86394	2.82375	2.89142
BGI_novel_G000407	2.38128	2.0635	2.40054	2.83794	2.96532	2.70044
Mamb028100	2.63923	2.35332	2.42492	2.90689	2.85997	3.0072
Mamb026037	2.43829	2.35896	2.46728	2.81147	2.75702	2.94673
Mamb005038	2.25096	2.33056	1.41143	3.02857	2.40599	2.76765
Mamb006878	2.12763	2.18269	1.75275	2.81967	2.45943	2.52607
Mamb006607	2.03914	2.22033	1.7866	2.93168	2.70708	2.80323
BGI_novel_G000849	2.04264	2.32769	1.70929	2.64386	2.63923	2.6893
Mamb018404	1.97085	2.25399	1.68257	2.79077	2.61824	2.72247
Mamb003222	1.67356	2.0321	1.85997	3.14405	2.75489	2.75916
BGI_novel_G000734	1.70044	2.29572	1.926	3.09592	2.62059	2.66448
Mamb000558	1.75275	2.16672	1.84398	3.04789	2.50335	2.72247
Mamb019763	1.63691	2.12433	1.83996	2.9982	2.25399	2.58015
Mamb008971	1.66448	1.98185	1.80735	3.14893	2.46205	2.41684
Mamb016464	1.81147	2.0321	1.97453	3.05311	2.36177	2.48285
BGI_novel_G001348	1.99277	1.94111	1.62761	3.15381	2.47249	2.89142
Mamb017238	2.03914	2.03914	1.41684	3.36177	2.36737	2.50843
Mamb002373	1.84398	1.95977	1.29866	3.32048	2.57773	2.77189
Mamb021314	1.90689	2.15056	1.62761	3.5097	2.71809	2.92979
Mamb007846	2.07724	2.37016	1.80323	3.38957	2.69599	2.82579
Mamb009211	1.96347	2.28688	1.87971	3.38543	2.81558	2.81558
Mamb018361	1.83188	2.25399	1.42223	3.28836	2.65992	2.4957
Mamb003559	1.9222	2.24489	1.46989	2.98732	2.68257	2.77821
Mamb026785	2.22033	1.848	2.64386	3.62877	2.90111	2.93168
Mamb022254	2.32481	1.99277	2.4957	3.7137	3.1127	3.2854
Mamb003966	2.1177	1.70929	2.14078	3.08746	2.83188	2.90111
BGI_novel_G001319	2.45681	2.01078	2.01792	3.27352	2.81762	2.79494
BGI_novel_G000033	2.40599	2.01078	2.11103	3.08746	2.76765	2.70044
BGI_novel_G001333	2.11437	2.03562	1.68706	3.4019	3.23266	2.9542
Mamb028699	2.25096	2.06005	2.17951	3.37016	3.3799	3.42089
Mamb004389	2.34483	1.73552	1.95606	3.37016	3.13093	3.43296
Mamb029859	2.24489	1.84398	2.02503	3.30451	3.24945	3.30012
Mamb015601	2.21101	2.62293	1.97085	3.69377	3.16993	3.16027
Mamb011156	2.26303	2.85798	2.10769	3.44626	3.25701	3.2854
Mamb023532	2.01436	2.6893	2.28096	3.74093	2.93923	3.13422
Mamb021024	2.30451	2.75061	2.24793	3.45681	3.03034	3.0321
Mamb019780	2.28983	2.58496	2.29866	3.38681	2.8953	3.22651
Mamb025609	2.37295	2.35896	2.04614	3.70044	2.89142	2.88166
Mamb023619	2.4489	2.49825	2.29572	3.50716	2.83996	2.90689
Mamb019824	2.51602	2.488	2.15056	3.54597	3.0635	2.97085
Mamb001673	2.51349	2.35896	2.29572	3.46728	2.9855	2.93734
Mamb023734	2.48027	2.32481	2.26303	3.55827	3.03034	2.96162
Mamb000727	2.10769	2.53356	2.0321	3.09761	2.94486	3.02503
BGI_novel_G001357	1.96347	2.20477	1.99639	3.35755	2.91265	2.9542
Mamb005104	2.30743	2.28096	1.848	3.31325	2.85599	2.95233
Mamb019051	2.21412	2.47508	1.926	3.31904	2.80941	2.97269
Mamb004268	1.52607	2.58496	2.09424	3.47897	3.10098	3.21412
Mamb023665	1.46467	2.32193	2.37851	3.07382	3.11437	3.16832
BGI_novel_G000459	1.70044	2.39506	2.56316	3.31034	3.18745	3.26604
Mamb023668	1.85599	2.29572	2.46467	3.16672	3.54844	3.33914
Mamb027127	1.91839	2.38128	2.41143	3.43162	3.46467	3.52857
Mamb025488	1.86394	2.12433	2.80323	3.49185	3.32048	2.98732
BGI_novel_G000132	1.87184	2.35332	2.75275	3.41143	3.32912	3.04789
Mamb026683	2.17632	2.28983	2.53356	3.43029	3.1635	3.2854
Mamb002992	2.04963	2.24489	2.36457	3.55459	3.41684	3.12598
Mamb020769	3.29866	2.74416	2.86394	2.24489	2.3978	2.27501
Mamb011607	3.33342	2.79077	2.73118	2.40599	2.31904	2.30159
Mamb013109	3.66562	2.80735	2.67807	2.29572	2.38681	2.38681
Mamb022864	3.54844	2.9486	2.98732	2.48285	2.25701	2.41684
Mamb017942	3.52857	2.70044	3.10601	1.9782	1.93357	2.17632
Mamb004743	3.50716	2.76129	3.27501	2.11103	1.97453	1.9855
BGI_novel_G002107	3.44095	2.62293	2.848	2.34767	1.73985	2.02503
Mamb000319	3.51349	2.75275	2.95233	2.32193	2.10434	2.19849
Mamb024405	3.36737	2.5656	2.81147	2.33628	1.97085	2.25399
Mamb021760	3.16832	2.85997	2.7761	2.18587	1.72683	2.72247
Mamb003101	3.12433	2.95791	2.82782	1.89918	1.99277	2.5435
Mamb016709	3.04089	2.85	2.85798	1.87184	1.8953	2.33914
Mamb018468	2.9241	3.43296	2.77821	2.35614	1.87578	2.25096
Mamb006174	2.85599	3.0321	3.15056	2.03562	2.12763	2.28983
Mamb020020	3.05658	3.27501	3.22651	2.21723	2.07039	2.12433
Mamb007159	2.98185	2.82782	2.85	2.36457	2.41414	2.48543
Mamb007469	3.00899	2.89918	3.0268	2.32769	2.44095	2.4489
Mamb028303	2.98003	2.90111	2.97636	2.38128	2.40327	2.47508
Mamb024784	3.03562	2.87184	3.09255	2.47249	2.34199	2.62527
Mamb023892	3.15704	2.78031	3.05658	2.33056	2.26003	2.44361
Mamb006031	3.2765	3.0635	2.95977	2.67807	2.37851	2.43296
Mamb027195	3.18269	3	2.76129	2.6893	2.25701	2.37573
Mamb023154	3.24641	2.93168	2.73985	2.52607	2.60881	2.46989
Mamb012136	3.23113	2.97085	2.80529	2.54102	2.38957	2.63691
Mamb013394	3.09592	2.81147	2.91073	2.57531	2.22959	2.47249
Mamb000883	3.06523	2.88753	3.06695	2.68706	2.03562	2.40599
Mamb014432	3.07211	3.26604	2.9486	2.49313	2.3505	2.52607
Mamb002935	2.7866	3.13586	2.99639	2.58496	2.17951	2.26003
Mamb027080	2.80735	3	3.1811	2.58496	2.31615	2.43296
Mamb020317	2.95791	2.9982	3.01257	2.51349	2.25096	2.40871
Mamb022465	2.84599	2.67582	2.68482	2.53107	2.39506	2.4489
Mamb013899	2.86592	2.79701	2.73769	2.45943	2.35896	2.41143
Mamb016867	2.83592	2.81967	2.7845	2.58256	2.38681	2.45681
Mamb010743	2.73335	2.87971	2.66448	2.41954	2.46467	2.47508
Mamb009153	2.67356	2.74201	2.73985	2.40327	2.41143	2.488
Mamb007892	2.66221	2.72683	2.67807	2.37573	2.40054	2.36177
Mamb019589	2.94111	2.68257	2.76977	2.28983	2.30159	2.46205
Mamb002934	3.05485	2.89336	2.81558	2.35332	2.34199	2.38405
Mamb010319	3.09424	2.83592	2.69153	2.36177	2.32193	2.37851
Mamb001258	2.93734	2.89142	2.84599	2.488	2.31034	2.37851
Mamb013288	2.90304	2.8339	2.84197	2.57531	2.30451	2.26604
Mamb018070	2.82985	2.95791	2.87381	2.44626	2.4489	2.37851
Mamb016886	2.87381	3.0018	2.96717	2.42223	2.40599	2.36177
Mamb013113	2.7761	2.97453	2.79909	2.37016	2.31034	2.29572
BGI_novel_G002707	2.76765	2.81147	2.87184	2.43029	2.33914	2.33056
Mamb021610	2.79494	3.01792	2.87184	1.96717	2.52857	2.51602
Mamb028853	2.73335	2.80116	2.81967	2.14731	2.40599	2.59932
Mamb001389	2.65535	2.87971	2.83592	2.03914	2.41414	2.36177
Mamb013819	3.27352	3.01614	2.74416	2.14405	2.41684	2.59216
Mamb010330	2.94486	2.91839	2.79701	2.20789	2.47249	2.36457
Mamb025341	2.90497	2.95791	2.7845	2.0072	2.31615	2.41143
Mamb007634	3.02503	3.10098	2.83188	2.08066	2.42223	2.38681
Mamb009473	2.97085	2.7845	2.87774	2.09085	1.90689	2.20789
Mamb020256	2.80529	2.47249	2.76553	2.26604	2.10769	2.17951
Mamb028614	2.65992	2.55336	2.94111	2.22959	1.9486	2.32193
Mamb012489	2.61824	2.65764	2.66448	2.19535	2.3978	2.23879
Mamb014737	2.68032	2.60644	2.50843	2.25399	2.29866	2.30451
BGI_novel_G002228	2.80116	2.7866	2.67582	2.19535	2.28983	2.30743
Mamb004007	2.82782	2.6893	2.54844	2.29278	2.31034	2.40871
Mamb014430	2.85	2.76765	2.51096	2.28688	2.37295	2.37851
Mamb016215	2.95977	2.57531	2.4957	2.19219	2.25701	2.1375
Mamb013054	2.72683	2.5008	2.52857	2.08066	2.08406	2.14405
Mamb020779	2.64847	2.47249	2.53107	2.22342	2.10769	2.20477
Mamb028274	2.74201	2.59455	2.34767	2.13093	2.20477	2.22342
Mamb024092	2.82375	2.46728	2.47249	2.21101	2.1635	2.1635
Mamb006667	2.80941	2.59455	2.39232	2.27202	2.1375	2.11437
Mamb015649	3.12763	2.57046	2.68257	2.55582	1.95233	2.10098
Mamb016251	3.09424	2.70044	2.64616	2.56803	2.02503	1.95233
Mamb015428	2.85599	2.69153	2.5435	2.35332	2.04963	2.13422
Mamb009439	2.85	2.75275	2.46989	2.4957	2.01792	2.22959
Mamb017290	2.96347	2.58976	2.52356	2.32481	1.87578	2.31325
Mamb006635	2.82375	2.62761	2.61117	2.36457	1.81967	2.09085
Mamb027906	3.0036	2.76553	2.51096	2.26303	1.83592	2.08746
Mamb017728	3.13586	2.98185	2.65306	2.31615	2.10769	2.15381
Mamb004623	3.29866	2.87578	2.53605	2.20163	2.16672	2.07724
Mamb028214	3.0018	2.97269	2.51349	2.56071	2.04264	2.26303
Mamb028164	2.95791	2.82782	2.57046	2.52356	2.11103	2.37851
Mamb029197	2.90689	2.86394	2.61589	2.57531	2.17632	2.24489
Mamb008686	3.02857	2.97269	2.42223	2.28688	2.33056	2.37851
Mamb029409	3.04089	2.7845	2.49825	2.3505	2.18903	2.34199
Mamb021811	2.95791	2.76977	2.57289	2.35614	2.30159	2.21101
Mamb022764	3.14241	2.81352	3.24793	2.16672	2.08066	1.92979
Mamb011108	2.97269	2.73118	3.17632	2.07724	1.85997	2.04614
Mamb025425	3.0321	2.68257	3.07211	1.70929	2.28688	2.10769
Mamb004311	2.69822	2.70487	3.09761	1.91456	2.17313	2.08406
Mamb012032	2.82579	2.54844	3.13258	2.04264	2.03914	2.19219
Mamb013072	3.41954	2.61353	2.66903	1.79494	2.19535	2.1635
Mamb029302	3.23726	2.81558	2.67807	1.76553	2.42223	2.29278
Mamb001129	3.14568	2.58256	2.88166	2.32193	2.16993	2.07724
Mamb023874	2.91839	2.59694	2.80529	2.02503	2.09424	2.06695
Mamb005641	3.17473	2.6893	2.75916	2.0321	2.22959	2.08066
Mamb017035	3.17313	2.66221	2.68032	2.05658	2.09761	2.14405
BGI_novel_G000738	3.19535	2.61117	3.10434	2.12102	2.4489	2.17632
Mamb017199	3.24031	2.77821	3.17951	1.97453	2.35332	2.24489
Mamb027290	3.09592	2.48285	2.89724	1.94111	2.34199	2.36457
Mamb013954	3.10434	2.82579	3.0635	2.02503	2.21101	2.37295
Mamb011699	3.13422	2.73769	2.9279	2.10098	2.3978	2.5435
Mamb026226	2.0635	3.29719	2.59216	1.54102	1.54102	1.70929
Mamb006105	2.28392	2.774	2.70266	1.26903	1.69599	1.5008
BGI_novel_G002025	2.08066	2.71809	2.78031	1.30451	1.852	1.48543
Mamb017442	2.1375	2.70487	2.82985	2.25096	1.45943	1.69153
BGI_novel_G000377	2.24489	2.65992	2.17632	1.9855	1.28096	1.70487
Mamb004059	2.26003	2.24793	2.39232	1.91456	1.26903	1.52105
Mamb003460	2.29278	2.41684	2.20477	1.85599	1.64155	1.7866
BGI_novel_G000676	2.23573	2.33628	2.29572	1.74846	1.87184	1.59455
Mamb002855	2.15704	2.27202	2.35896	1.81147	1.9222	1.85997
Mamb013548	2.09085	2.21412	2.10098	1.73985	1.81558	1.95606
Mamb011743	2.1177	2.22959	2.28688	1.80735	1.79909	1.95977
Mamb015014	2.18269	2.22342	2.16027	1.89142	1.774	1.92979
Mamb018321	2.35896	2.14731	2.12763	1.61824	1.73118	1.87971
BGI_novel_G000412	2.32193	2.13093	2.04963	1.71809	1.80735	1.70487
Mamb005060	2.26903	2.22959	1.98185	1.86394	1.78241	1.71809
Mamb004616	2.51349	2.19849	1.98185	1.88753	1.51096	1.62761
Mamb017411	2.71589	2.21412	1.89918	1.91839	1.60881	1.59455
Mamb007912	2.47508	2.29278	2.37851	1.81967	1.41684	1.774
Mamb028435	2.67807	2.43829	2.31034	1.69599	1.59932	1.75702
Mamb003774	2.6893	2.26604	2.42761	1.94486	1.63227	1.80323
Mamb028947	2.87184	2.38128	2.01436	1.852	1.57046	1.63227
Mamb005695	2.85599	2.45154	1.98914	2.11437	1.52607	1.72247
Mamb001775	2.69822	2.45943	2.09761	2.08746	1.73985	1.83592
Mamb029640	2.94673	2.44095	1.88362	2.1375	1.78241	1.87578
Mamb002744	2.852	2.46989	2.31615	1.94111	1.96717	2.03562
Mamb016172	2.85599	2.51349	2.48027	1.9486	1.91456	1.83996
Mamb013942	2.82782	2.48285	2.37851	2.04264	1.81967	1.93357
Mamb009519	2.77189	2.15381	2.31615	1.79909	1.81967	1.99277
Mamb011097	2.67807	2.26903	2.63227	1.82782	1.93734	2.06695
Mamb004575	2.78031	2.28983	2.4489	2.04963	2.03914	2.18903
Mamb008496	2.64847	2.15704	1.99639	1.86394	2.09424	2.14731
Mamb000668	2.66221	2.26903	2.10434	1.9782	2.02148	1.73552
Mamb026826	2.62293	2.30451	2.09761	1.97453	1.86394	1.7866
Mamb023378	2.32769	2.32769	2.16027	1.92979	1.95606	2.03562
BGI_novel_G000405	2.31615	2.28688	2.20163	2.12102	1.9782	2.01078
Mamb019954	2.35614	2.25096	2.27202	2.02503	1.90689	2.0036
Mamb003902	2.52356	2.34199	2.34767	1.89142	2.10098	2.05658
BGI_novel_G001841	2.42492	2.46989	2.20477	2.01792	2.08066	2.03562
Mamb019783	2.46989	2.43563	2.38128	2.10769	2.08746	2.02148
Mamb026619	2.36737	2.0321	2.28983	1.89142	1.79077	1.98185
Mamb028845	2.4489	2.19535	2.26303	1.96347	1.81967	2.08406
Mamb027142	2.34483	2.35896	2.36457	2.03914	1.83592	1.9855
Mamb028639	2.40054	2.28983	2.36737	2.16027	1.86394	1.91073
Mamb007989	2.49057	2.20789	2.44626	2.09761	1.91073	1.89918
Mamb001005	2.70044	2.43296	3.07895	2.51096	1.95977	1.81558
Mamb025798	2.54102	2.5656	2.22033	1.93357	2.11103	2.19219
Mamb005550	2.62527	2.57289	2.20789	2.10434	2.04614	2.15381
Mamb001290	2.54844	2.55336	2.27501	2.07724	2.0635	2.1635
Mamb020871	2.52105	2.5509	2.35332	1.89918	1.9486	2.10098
Mamb029602	2.58256	2.64386	2.38957	1.852	2.14078	2.05311
Mamb018262	2.6017	2.51096	2.41414	1.926	2.17951	2.03914
Mamb005004	2.44095	2.46467	2.53356	2.09085	2.1375	2.19219
Mamb013426	2.59455	2.46467	2.40054	2.31615	2.18587	2.30451
Mamb022072	2.55336	2.53356	2.44095	2.34199	2.09085	2.28096
Mamb004754	2.56316	2.67807	2.51096	2.27202	2.0072	2.0635
Mamb024471	2.63691	2.65306	2.38681	2.25399	2.03562	2.23879
Mamb010961	2.54102	2.69599	2.43029	2.19535	2.0321	2.21723
Mamb004255	2.70487	2.62527	2.62527	2.05311	2.07039	2.26003
Mamb001391	2.72901	2.73552	2.50843	2.22033	2.11103	2.26604
Mamb002741	2.774	2.58256	2.53356	2.22033	2.16672	2.27501
Mamb021010	2.71809	2.62527	2.56071	2.12102	2.18269	2.18903
Mamb028769	2.49313	2.65764	2.74846	2.02857	2.22033	2.28096
Mamb003789	2.30743	2.67356	2.81558	1.85599	2.11103	2.16027
Mamb020992	2.33056	2.74631	2.72683	1.9782	2.23266	2.13093
Mamb021142	2.70266	2.39506	2.74846	2.03914	2.10098	1.91073
Mamb004710	2.40327	2.40871	2.60881	2.09424	2.03562	1.852
Mamb012423	2.3505	2.35614	2.52356	1.91456	2.15704	2.01792
Mamb006386	2.3978	2.41684	2.62994	1.87971	1.9486	2.02857
Mamb004001	2.25096	2.38128	3.03034	1.74416	1.67807	2
Mamb003145	2.61117	2.12763	2.76553	1.63691	1.66903	1.95606
Mamb005903	2.51602	2.16993	2.90111	1.91839	1.87578	1.76977
Mamb015734	2.81558	2.24184	2.41143	1.68706	1.82375	1.79494
Mamb010084	2.74846	2.34767	2.35896	1.47508	1.79077	1.76977
Mamb024151	2.4957	2.13422	2.49313	1.58976	1.81147	1.81967
Mamb013150	2.74846	2.17632	2.6017	1.76129	1.79909	1.76129
Mamb009758	2.67807	2.08066	2.51854	1.70487	1.93734	1.75275
BGI_novel_G001126	2.65992	2.60407	2.5435	1.3505	2.16027	1.82782
Mamb002669	2.88557	2.64616	2.4489	1.70044	2.03914	1.91073
Mamb001476	2.74631	2.58736	2.33056	1.57046	1.90689	1.93734
Mamb018577	2.44626	2.36177	2.28983	1.64155	2.15704	1.76553
Mamb023965	2.38128	2.45681	2.65535	1.60881	2.1375	2.01792
Mamb014360	3.27501	2.75489	2.14078	1.58496	1.97453	1.848
BGI_novel_G000552	3.32337	3.33199	2.31904	1.9222	2.03562	1.852
Mamb009556	2.9982	3.04439	2.36737	1.79494	1.5509	1.848
Mamb009787	2.75061	2.88947	2.21101	1.69153	1.79494	1.61824
Mamb019916	2.70044	2.70266	2.47508	1.94486	1.36177	1.66448
Mamb025940	2.69822	2.93168	2.62059	1.95606	1.76129	1.65535
BGI_novel_G000229	3.04963	2.43829	2.43563	1.80735	1.78241	1.79077
Mamb018662	3.21878	2.25701	2.52105	1.79909	1.95233	1.82782
Mamb016140	3.30159	2.61824	2.3978	1.97085	1.7137	1.86394
Mamb028201	3.12928	2.32481	2.37573	2.0321	1.57531	1.81147
BGI_novel_G000006	3.0321	2.6893	2.49057	1.80735	2.02148	2.15381
Mamb020307	3.20163	2.72465	2.56803	2.03562	1.9855	2.22342
Mamb002481	3.14405	2.56803	2.57531	2.06005	1.99277	2
Mamb010236	3.10266	2.63459	2.75916	2.0036	1.97085	2.07724
Mamb028931	2.91073	2.41684	2.83188	2.0072	1.774	2.11103
Mamb006054	2.83996	2.54844	2.62761	1.91456	1.83996	1.94486
Mamb014011	3.0268	2.69153	2.8339	1.80735	1.71809	1.94486
Mamb021594	3.09592	2.43829	2.7845	1.65535	1.91456	1.98914
Mamb022616	3.44626	2.0036	2.75702	1.50589	1.5656	1.72247
Mamb004373	3.30743	2.60407	3.11437	1.57531	1.83996	2.02148
Mamb021279	2.85	2.5008	2.79494	1.54102	1.65535	1.62293
Mamb030002	3.14241	2.52356	2.68706	1.62293	1.65076	1.59455
Mamb002624	2.46989	2.9486	3.19692	1.52607	1.61824	1.53605
Mamb003415	2.58736	3.18903	3.02503	1.36177	1.50589	1.64155
Mamb018276	3.07211	2.69599	3.09255	1.37295	1.54597	1.34483
Mamb021392	2.7761	2.67356	2.86394	1.03562	1.58496	1.38405
Mamb025395	2.66448	2.82579	3.33914	1.04963	2.02503	1.69599
BGI_novel_G001224	2.76977	2.15704	3.08746	1.38405	1.9222	1.76553
Mamb003551	2.79286	2.19535	2.926	1.16993	1.80323	1.65076
Mamb015217	2.22651	3.21101	3.39643	1.78241	1.88753	1.7866
Mamb002784	2.01792	3.94767	3.7845	2.09424	2.24793	2.01792
Mamb013222	1.23879	3.47249	2.95047	1.1177	1.26303	1.20789
Mamb019403	1.37295	2.45154	3.1375	1.02857	1.63691	1.4489
BGI_novel_G001180	2.30159	2.62994	2.86394	0.970854	1.09085	1.3505
Mamb020451	2.13422	2.47768	3.07895	0.748461	1.70929	1.37851
Mamb001902	0.356144	0.748461	0.422233	3.38681	0.250962	1.59455
BGI_novel_G001564	0.83996	0.695994	0.356144	3.2854	0.790772	1.57046
BGI_novel_G001349	0.584963	0.687061	0.137504	3.30159	0.847997	1.83996
BGI_novel_G001580	0.411426	0.594549	0.713696	3.04439	0.687061	1.85997
Mamb013139	0.432959	0.286881	0.356144	3.05658	0.757023	1.76553
Mamb014723	0.189034	0.263034	0.555816	3.83188	0.176323	2.20789
Mamb005944	0.189034	0.613532	0.687061	3.79494	0.704872	2.04264
BGI_novel_G001745	0.389567	0	0	3.07553	0.871844	2.02503
Mamb005788	0	0.15056	0.0840643	3.80116	0.367371	2.02148
Mamb005660	0	0	0.137504	3.80012	0.565597	1.87578
Mamb003318	0.0426443	0.0426443	0.0840643	3.88655	0.516015	1.80735
Mamb014279	0.275007	0.189034	0.0703893	3.58736	0.31034	1.74416
Mamb000993	0.111031	0	0	3.4957	0.389567	2.08746
Mamb025083	0.214125	0	0.15056	3.47379	0.613532	1.8953
Mamb026004	0	0	0	3.95513	0.389567	1.94486
Mamb011898	0	0	0	4.0993	0.321928	2
Mamb000473	0	0	0	4.17073	0.321928	1.96347
Mamb030277	0	0	0	4.17073	0.321928	1.96347
Mamb018209	0.263034	0.0976108	0.0426443	4.14893	0.298658	2.0036
Mamb008903	0.238787	0	0.238787	4.05311	0.432959	1.91073
BGI_novel_G001574	0	0	0	4.00899	0.389567	2.27501
Mamb025008	0	0	0	4.16108	0.422233	2.50335
Mamb011532	0.201634	0.0565835	0	4.40667	0.536053	2.42761
Mamb002127	0.0285692	0.0285692	0.137504	4.64386	0.485427	2.27501
BGI_novel_G001878	0	0.0703893	0	4.48543	0.389567	2.20163
BGI_novel_G000691	0	0.678072	0	4.28392	1.12433	2.52105
BGI_novel_G000523	0	0	0	4.31397	1.11103	2.28096
Mamb023807	0.443607	0.226509	0.0840643	4.47962	0.713696	2.58015
BGI_novel_G002802	0.454176	0.163499	0	4.66846	0.85599	2.61353
Mamb007143	0	0	0.111031	4.76871	0.400538	2.59932
Mamb015346	0	0	0	4.84499	0.555816	2.74631
BGI_novel_G002697	0	0	0	4.28096	0.505891	2.76765
Mamb003597	0	0	0	4.56925	0.516015	2.57289
BGI_novel_G002007	0	0	0	4.57046	0.250962	2.60881
Mamb002686	1.34483	0.895303	0.485427	4.67129	0.831877	2.24489
Mamb029796	0.823749	0.555816	0.847997	4.45943	1.04963	2.40871
Mamb017490	1.05658	0.879706	0.807355	4.18031	0.963474	2.46205
Mamb008344	0.85599	0.831877	0.956057	4.22959	0.887525	2.40599
Mamb013749	1.24489	0.863938	0.871844	4.54102	0.978196	2.79909
Mamb018222	0.9855	1.14405	1.03562	4.45088	1.16993	2.488
Mamb014516	0.584963	0.970854	1.5509	4.21023	0.871844	2.01792
Mamb006181	0.536053	1.02148	0.432959	4.06953	0.422233	1.90689
Mamb006075	0.918386	0.536053	0.713696	3.80426	1.02857	1.90304
Mamb024296	0.650765	0.632268	0.575312	3.78241	1.17632	2.13422
Mamb002042	0.918386	0.831877	0.687061	3.63807	0.863938	1.65992
Mamb001337	0.713696	1.09761	0.536053	3.69599	0.757023	1.84398
Mamb022715	0	0	1.27501	4.35403	2.17632	2.83188
Mamb017681	0	1.02148	0	5.39815	2.07382	3.04264
Mamb008327	0	0	0.0976108	5.3875	0.678072	3.36597
Mamb020198	0	0	0	5.26454	0.823749	3.32337
Mamb029022	0.31034	0	0	5.31216	0.659925	3.21412
Mamb007054	0.275007	0.0976108	0.176323	5.08534	0.545968	3.17632
Mamb005740	0.0976108	0.0840643	0.214125	5.31578	0.613532	3.15543
Mamb001208	0	0	0	4.87922	0.9855	2.9982
Mamb005707	0	0	0	4.68538	0.799087	2.86987
BGI_novel_G000604	0	0.15056	0	4.85499	0.807355	2.71149
Mamb000472	0	0.0285692	0	5.15664	0.594549	2.60407
Mamb028546	0	0	0.0703893	5.24108	0.632268	2.66676
Mamb005229	0	0	0	5.05918	0.722466	2.81762
Mamb003342	0	0	0	5.1639	0.757023	2.92029
Mamb005540	0	0	0	5.10308	0.773996	3.01078
Mamb026397	0.176323	0.298658	0.189034	5.24031	0.536053	2.38957
Mamb012368	0.565597	0.545968	0.298658	5.05702	1.09085	2.81147
Mamb020012	0.443607	0.0565835	0.565597	5.10098	0.933573	2.97269
Mamb009176	0	0.286881	0.422233	5.81352	1.28096	3.8953
Mamb010476	0.214125	0.201634	0.555816	5.87774	1.42223	3.81762
Mamb023620	0.226509	0.214125	0.31034	5.82349	1.19535	3.61471
Mamb018057	0.163499	0.15056	0.367371	5.78712	1.13093	3.41007
Mamb007207	0.201634	0.263034	0.464668	5.49474	1.07724	3.43296
BGI_novel_G001490	0.0976108	0.0976108	0.263034	5.48349	1.04264	3.58496
Mamb005605	0	0	0	5.58256	1.0635	3.20477
Mamb006109	0	0	0	5.73958	0.704872	3.21568
Mamb002129	0	0	0	5.73525	0.823749	3.10769
Mamb027882	0	0	0	5.98048	1.02148	3.49953
Mamb015900	0	0.15056	0	5.93357	1.24489	3.47379
Mamb005437	0.0565835	0.0840643	0.0840643	6.0376	0.823749	3.68032
Mamb002128	0.0285692	0	0.0285692	6.16792	0.678072	3.50335
Mamb008251	1.0635	0.378512	0.201634	5.33628	1.46467	3.31759
Mamb002863	0.613532	0.687061	0.695994	5.55213	0.584963	3.18745
Mamb028918	0	0	0	0.505891	3.99277	2.60644
Mamb029967	0.321928	1.0635	1.23266	1.42761	3.06695	2.70929
Mamb027124	0.641546	1.0072	0.695994	1.848	3.64962	3.18428
Mamb029848	0.641546	1.0072	0.695994	1.848	3.64962	3.18428
Mamb015353	0.85599	0.815575	0.475085	1.02857	4.31759	3.20477
Mamb027121	0.505891	1.71809	0.970854	1.87578	4.49185	3.33485
Mamb002622	0.871844	0.933573	0.863938	3.41278	2.80323	2.97085
Mamb009665	0.505891	0.250962	0.422233	2.94298	2.54102	2.86196
Mamb026921	0.475085	0.83996	0.356144	2.96717	3.08406	2.94673
Mamb022027	1.7137	0.584963	0.286881	2.91073	2.43029	3.0197
Mamb001577	1.37851	1.16993	0.189034	2.42761	2.62994	2.14731
Mamb008458	1.19535	1.20163	0.505891	2.75916	2.28392	2.61353
BGI_novel_G001065	1.54597	1.45943	0.757023	2.33628	2.17313	2.35332
Mamb000466	1.54102	1.11103	0.748461	2.53356	2.65306	2.4489
Mamb014624	0.31034	0.432959	0.286881	2.38405	2.85798	2.87578
Mamb021566	0.321928	0.613532	0.201634	2.22033	2.76765	2.58015
BGI_novel_G001821	0	0	0	2.31904	2.4489	2.98368
BGI_novel_G002465	0	0.0840643	0.0426443	2.70708	2.99458	2.87184
BGI_novel_G002019	0	0.226509	0	2.53605	2.53107	2.07382
Mamb002594	0	0	0	2.27798	2.56316	2.45681
BGI_novel_G000218	0	0	0	2.7761	1.87578	2.36737
BGI_novel_G001428	0.0840643	0.0426443	0	2.59216	1.82782	2.28688
BGI_novel_G001784	0	0	0	2.54102	1.73985	2.37851
BGI_novel_G001252	0.137504	0.137504	0.137504	2.46467	1.926	2.30743
BGI_novel_G002951	0	0	0	2.31904	1.99277	2.57531
Mamb021901	0.250962	0.275007	0.356144	2.69377	1.9855	2.67356
BGI_novel_G002018	0	0	0	2.65764	2.08746	2.58015
Mamb004632	0	0	0	2.80529	2.21101	2.61117
Mamb025406	0.432959	0.604071	0.815575	2.79286	1.74846	2.15704
BGI_novel_G002047	0.286881	0.545968	0.604071	3.22805	1.70044	2.22651
Mamb003710	0.432959	0.526069	0.83996	3.10936	1.42223	1.96347
Mamb026998	0.263034	0.516015	0.526069	2.64847	1.70044	2.26604
Mamb021630	0.250962	0.275007	0.505891	2.45418	1.79077	2.12102
Mamb002653	0.807355	0.495695	0.0976108	2.57773	1.67356	2.02857
Mamb022302	0.443607	0.475085	0.263034	2.79494	1.27501	1.83592
Mamb018743	0.536053	0.687061	0.704872	2.08746	2.28392	2.34483
Mamb030262	0	0.659925	0.83996	1.95977	2.29866	2.18587
Mamb002430	0.201634	0.782409	0.83996	2.55582	2.66221	2.24793
Mamb029782	0	1.0635	0.344828	2.51854	2.68482	2.39506
BGI_novel_G000253	0	1.19535	0.713696	2.36177	2.45154	2.42223
Mamb002974	0.0840643	1.30451	0.163499	2.4957	2.03562	2.38957
BGI_novel_G000226	0	0.748461	0.970854	2.36737	1.64155	2.51349
Mamb024682	0.757023	0.925999	0.464668	2.46728	1.60407	2.45681
Mamb002043	1.70929	1.17632	1.1177	1.96717	1.66903	2.14078
Mamb019048	1.45943	1.09085	0.948601	2.08406	2.17951	2.37573
BGI_novel_G001437	1.48543	0.956057	0.847997	1.88753	2.16027	2.07382
BGI_novel_G000614	1.31615	1.1177	0.948601	1.95233	1.53605	1.64155
Mamb020764	1.1375	1.22651	0.823749	1.91456	1.45418	1.68706
Mamb004128	0.9855	1.26303	1.21412	2.1177	1.48543	1.82375
BGI_novel_G000841	1.09085	1.31034	1.22651	2.21101	1.7137	1.79077
BGI_novel_G001367	1.32769	1.33342	1.07039	2.16672	1.67356	1.74416
BGI_novel_G001945	1.45418	1.27501	1.10434	2	1.73118	1.91073
Mamb015095	1.38405	1.22651	1.1635	2.02857	1.60407	1.94486
BGI_novel_G001347	1.37851	1.17632	1.19535	1.97085	1.61353	1.82375
Mamb009423	1.15704	1.27501	1.1375	1.79909	1.56071	1.60407
Mamb022035	1.28688	1.29278	1.30451	1.85599	1.64616	1.67807
BGI_novel_G001778	1.11103	1	1.23879	1.90304	1.65076	1.56071
Mamb020666	1.18903	1.1375	1.40599	1.65076	1.65535	1.63691
Mamb013720	1.20163	1.21412	1.10434	1.98914	1.93734	1.63691
BGI_novel_G000762	1.21412	1.12433	1	1.7866	1.97085	1.69599
BGI_novel_G002596	1.23266	1.30451	1.12433	1.774	1.95233	1.81967
BGI_novel_G002164	1.05658	1.24489	0.9855	1.94486	1.75275	1.89918
BGI_novel_G000979	1.04963	1.27501	1.03562	2	1.84398	1.95977
Mamb019047	1.03562	0.941106	1.11103	1.89918	1.84398	1.88362
Mamb001132	1	1.07724	1.0072	1.83188	1.82782	1.93357
Mamb018054	1.1375	1.40599	1.13093	1.62761	1.76129	1.98185
BGI_novel_G002568	1.03562	1.33914	1.24489	1.81967	1.63227	1.90304
Mamb007660	1.26303	1.39506	0.910733	1.78241	1.70044	1.69153
BGI_novel_G001018	0.970854	1.29278	0.970854	1.69599	1.61824	1.67356
BGI_novel_G002875	0.978196	1.37851	0.895303	1.83996	1.67356	1.76977
Mamb018511	1.36737	1.25701	1.04264	1.774	2.17632	1.9782
Mamb009702	1.20163	1.05658	1.0635	1.62761	2.32481	1.96347
BGI_novel_G001711	0.9855	1.22651	1.08406	1.46989	1.70487	1.75702
BGI_novel_G001190	1.05658	1.26903	1.07724	1.37851	2.04614	1.83188
Mamb014016	1.22033	1.43296	1.51602	1.926	1.75702	1.91456
Mamb019065	1.20789	1.4957	1.52607	1.68257	1.95233	1.86394
Mamb005354	1.23266	1.36737	1.3505	1.71809	1.91839	1.71809
Mamb022992	1.60881	1.36177	1.42223	2.01078	1.85599	1.79909
Mamb005408	1.23879	1.45418	1.28096	2.14078	2.01792	1.74846
Mamb008535	1.29866	1.29278	1.40599	1.87578	2.01436	1.91839
BGI_novel_G000467	1.29866	1.51096	1.31034	1.98914	2.15704	1.95606
BGI_novel_G002489	0.941106	1.42223	1.56071	1.91456	1.99639	2.18269
Mamb023767	0.910733	1.29866	1.41684	1.82375	1.87578	1.8953
BGI_novel_G002584	0.887525	1.04264	1.36177	1.89918	2.23573	2.06005
BGI_novel_G001366	1.05658	1.23879	1.41684	1.57046	2.07382	2.06695
Mamb016894	0.970854	1.24489	1.42223	1.57046	2.13093	2.01792
Mamb021860	1.33342	1.04963	1.42761	2.04264	2.04963	2.10434
BGI_novel_G001776	1.30451	1.19535	1.26303	2.07039	2	1.93734
[truncated: 1,856 more rows]

## Sheet: Supplementary Note S2
Supplementary Note S2. An overview of KEGG enrichment analysis
gene_id	kegg_term_mix	kegg_level1_mix	kegg_level2_mix	diffexp_log2fc_FOE-vs-MOE
BGI_novel_G002465	ko04724//Glutamatergic synapse;ko04726//Serotonergic synapse;ko04360//Axon guidance;ko04972//Pancreatic secretion;ko04080//Neuroactive ligand-receptor interaction;ko05010//Alzheimer disease;ko04926//Relaxin signaling pathway;ko05120//Epithelial cell signaling in Helicobacter pylori infection	Human Diseases;Organismal Systems;Environmental Information Processing	Endocrine system;Infectious diseases: Bacterial;Neurodegenerative diseases;Signaling molecules and interaction;Development;Digestive system;Nervous system	-6.95272
BGI_novel_G000891	ko04713//Circadian entrainment;ko04371//Apelin signaling pathway;ko04921//Oxytocin signaling pathway;ko04020//Calcium signaling pathway;ko04730//Long-term depression	Organismal Systems;Environmental Information Processing	Nervous system;Environmental adaptation;Endocrine system;Signal transduction	-6.52888
BGI_novel_G001428	ko04713//Circadian entrainment;ko04020//Calcium signaling pathway;ko04921//Oxytocin signaling pathway;ko04371//Apelin signaling pathway;ko04730//Long-term depression	Environmental Information Processing;Organismal Systems	Environmental adaptation;Nervous system;Signal transduction;Endocrine system	-5.98172
BGI_novel_G001867	ko04146//Peroxisome;ko00564//Glycerophospholipid metabolism;ko05016//Huntington disease;ko04721//Synaptic vesicle cycle;ko04724//Glutamatergic synapse	Cellular Processes;Metabolism;Organismal Systems;Human Diseases	Nervous system;Neurodegenerative diseases;Transport and catabolism;Lipid metabolism	-5.66527
Mamb023067	ko05164//Influenza A;ko05133//Pertussis;ko04625//C-type lectin receptor signaling pathway;ko04217//Necroptosis;ko04621//NOD-like receptor signaling pathway	Cellular Processes;Human Diseases;Organismal Systems	Infectious diseases: Bacterial;Immune system;Cell growth and death;Infectious diseases: Viral	-5.07701
Mamb005199	ko05152//Tuberculosis;ko04145//Phagosome	Human Diseases;Cellular Processes	Transport and catabolism;Infectious diseases: Bacterial	-4.79615
Mamb011121	ko05322//Systemic lupus erythematosus;ko04217//Necroptosis;ko05034//Alcoholism	Human Diseases;Cellular Processes	Substance dependence;Immune diseases;Cell growth and death	-4.77435
BGI_novel_G001921	ko03320//PPAR signaling pathway	Organismal Systems	Endocrine system	-4.64844
Mamb009665	ko04640//Hematopoietic cell lineage;ko04662//B cell receptor signaling pathway;ko04514//Cell adhesion molecules (CAMs)	Environmental Information Processing;Organismal Systems	Immune system;Signaling molecules and interaction	-4.53405
BGI_novel_G002937	ko04612//Antigen processing and presentation;ko05165//Human papillomavirus infection;ko05167//Kaposi sarcoma-associated herpesvirus infection;ko05320//Autoimmune thyroid disease;ko04218//Cellular senescence;ko05330//Allograft rejection;ko05332//Graft-versus-host disease;ko05203//Viral carcinogenesis;ko05170//Human immunodeficiency virus 1 infection;ko04144//Endocytosis;ko05166//Human T-cell leuke…	Human Diseases;Cellular Processes;Environmental Information Processing;Organismal Systems	Cancers: Overview;Cell growth and death;Cardiovascular diseases;Signaling molecules and interaction;Immune diseases;Endocrine and metabolic diseases;Immune system;Transport and catabolism;Infectious diseases: Viral	-4.51763
Mamb005707	ko03015//mRNA surveillance pathway;ko05164//Influenza A	Genetic Information Processing;Human Diseases	Translation;Infectious diseases: Viral	-4.37318
BGI_novel_G001902	ko04080//Neuroactive ligand-receptor interaction	Environmental Information Processing	Signaling molecules and interaction	-4.29488
BGI_novel_G002938	ko04144//Endocytosis;ko04612//Antigen processing and presentation;ko05170//Human immunodeficiency virus 1 infection;ko05320//Autoimmune thyroid disease;ko04514//Cell adhesion molecules (CAMs);ko05332//Graft-versus-host disease;ko05167//Kaposi sarcoma-associated herpesvirus infection;ko05169//Epstein-Barr virus infection;ko05165//Human papillomavirus infection;ko05203//Viral carcinogenesis;ko05168…	Cellular Processes;Human Diseases;Organismal Systems;Environmental Information Processing	Cardiovascular diseases;Cell growth and death;Cancers: Overview;Immune diseases;Transport and catabolism;Endocrine and metabolic diseases;Immune system;Infectious diseases: Viral;Signaling molecules and interaction	-4.25787
Mamb004632	ko00900//Terpenoid backbone biosynthesis	Metabolism	Metabolism of terpenoids and polyketides	-4.23818
BGI_novel_G002935	ko05416//Viral myocarditis;ko04514//Cell adhesion molecules (CAMs);ko04218//Cellular senescence;ko05332//Graft-versus-host disease;ko05166//Human T-cell leukemia virus 1 infection;ko04612//Antigen processing and presentation;ko05165//Human papillomavirus infection;ko05163//Human cytomegalovirus infection;ko05203//Viral carcinogenesis;ko05167//Kaposi sarcoma-associated herpesvirus infection;ko0516…	Environmental Information Processing;Organismal Systems;Human Diseases;Cellular Processes	Signaling molecules and interaction;Immune system;Cell growth and death;Immune diseases;Endocrine and metabolic diseases;Cardiovascular diseases;Transport and catabolism;Cancers: Overview;Infectious diseases: Viral	-4.23102
Mamb024935	ko02010//ABC transporters;ko04930//Type II diabetes mellitus;ko04911//Insulin secretion	Human Diseases;Organismal Systems;Environmental Information Processing	Endocrine system;Endocrine and metabolic diseases;Membrane transport	-4.14247
Mamb029095	ko04215//Apoptosis - multiple species;ko04210//Apoptosis;ko01524//Platinum drug resistance;ko05161//Hepatitis B;ko04390//Hippo signaling pathway;ko05210//Colorectal cancer;ko05200//Pathways in cancer	Cellular Processes;Environmental Information Processing;Human Diseases	Infectious diseases: Viral;Cell growth and death;Cancers: Overview;Signal transduction;Drug resistance: Antineoplastic;Cancers: Specific types	-4.09544
Mamb003342	ko04145//Phagosome;ko05152//Tuberculosis	Cellular Processes;Human Diseases	Infectious diseases: Bacterial;Transport and catabolism	-4.01199
Mamb007047	ko04217//Necroptosis;ko05133//Pertussis;ko04625//C-type lectin receptor signaling pathway;ko05164//Influenza A;ko04621//NOD-like receptor signaling pathway	Cellular Processes;Organismal Systems;Human Diseases	Cell growth and death;Infectious diseases: Bacterial;Infectious diseases: Viral;Immune system	-3.99081
Mamb010476	ko05160//Hepatitis C;ko04530//Tight junction;ko04670//Leukocyte transendothelial migration;ko04514//Cell adhesion molecules (CAMs)	Environmental Information Processing;Cellular Processes;Human Diseases;Organismal Systems	Cellular community - eukaryotes;Signaling molecules and interaction;Immune system;Infectious diseases: Viral	-3.97137
Mamb014624	ko03013//RNA transport;ko03015//mRNA surveillance pathway;ko04137//Mitophagy - animal;ko03018//RNA degradation	Genetic Information Processing;Cellular Processes	Transport and catabolism;Folding, sorting and degradation;Translation	-3.94803
Mamb003947	ko04657//IL-17 signaling pathway;ko04926//Relaxin signaling pathway;ko04928//Parathyroid hormone synthesis, secretion and action	Organismal Systems	Endocrine system;Immune system	-3.94438
BGI_novel_G000604	ko00310//Lysine degradation	Metabolism	Amino acid metabolism	-3.87487
Mamb000482	ko04621//NOD-like receptor signaling pathway	Organismal Systems	Immune system	-3.85781
BGI_novel_G000212	ko04714//Thermogenesis;ko05225//Hepatocellular carcinoma;ko03410//Base excision repair;ko03030//DNA replication;ko03420//Nucleotide excision repair	Organismal Systems;Genetic Information Processing;Human Diseases	Replication and repair;Cancers: Specific types;Environmental adaptation	-3.84547
Mamb009627	ko05134//Legionellosis;ko05133//Pertussis;ko05164//Influenza A;ko05014//Amyotrophic lateral sclerosis (ALS);ko04625//C-type lectin receptor signaling pathway;ko04217//Necroptosis;ko05132//Salmonella infection;ko04623//Cytosolic DNA-sensing pathway;ko04621//NOD-like receptor signaling pathway	Organismal Systems;Human Diseases;Cellular Processes	Neurodegenerative diseases;Cell growth and death;Infectious diseases: Viral;Infectious diseases: Bacterial;Immune system	-3.83848
Mamb003217	ko02010//ABC transporters;ko04146//Peroxisome	Environmental Information Processing;Cellular Processes	Membrane transport;Transport and catabolism	-3.75925
Mamb005660	ko05410//Hypertrophic cardiomyopathy (HCM);ko05414//Dilated cardiomyopathy (DCM)	Human Diseases	Cardiovascular diseases	-3.7101
BGI_novel_G001508	ko05164//Influenza A;ko04217//Necroptosis;ko04625//C-type lectin receptor signaling pathway;ko05133//Pertussis;ko04621//NOD-like receptor signaling pathway	Organismal Systems;Cellular Processes;Human Diseases	Cell growth and death;Infectious diseases: Viral;Immune system;Infectious diseases: Bacterial	-3.68568
Mamb026921	ko02010//ABC transporters;ko04146//Peroxisome	Cellular Processes;Environmental Information Processing	Transport and catabolism;Membrane transport	-3.6548
Mamb021566	ko04621//NOD-like receptor signaling pathway;ko05133//Pertussis;ko05164//Influenza A;ko04625//C-type lectin receptor signaling pathway;ko04217//Necroptosis	Cellular Processes;Human Diseases;Organismal Systems	Cell growth and death;Infectious diseases: Viral;Infectious diseases: Bacterial;Immune system	-3.59672
BGI_novel_G001953	ko03018//RNA degradation	Genetic Information Processing	Folding, sorting and degradation	-3.53088
Mamb010325	ko03008//Ribosome biogenesis in eukaryotes	Genetic Information Processing	Translation	-3.49334
Mamb023807	ko04550//Signaling pathways regulating pluripotency of stem cells	Cellular Processes	Cellular community - eukaryotes	-3.48709
BGI_novel_G002007	ko04612//Antigen processing and presentation	Organismal Systems	Immune system	-3.48331
Mamb003566	ko05146//Amoebiasis;ko05226//Gastric cancer	Human Diseases	Infectious diseases: Parasitic;Cancers: Specific types	-3.47586
Mamb026260	ko05168//Herpes simplex infection;ko03020//RNA polymerase;ko05016//Huntington disease	Human Diseases;Genetic Information Processing	Neurodegenerative diseases;Transcription;Infectious diseases: Viral	-3.42579
Mamb027501	ko05134//Legionellosis;ko03013//RNA transport	Human Diseases;Genetic Information Processing	Translation;Infectious diseases: Bacterial	-3.41097
Mamb008053	ko03013//RNA transport;ko05160//Hepatitis C	Genetic Information Processing;Human Diseases	Translation;Infectious diseases: Viral	-3.38666
Mamb025083	ko05200//Pathways in cancer;ko04390//Hippo signaling pathway;ko05217//Basal cell carcinoma;ko04350//TGF-beta signaling pathway;ko04060//Cytokine-cytokine receptor interaction	Environmental Information Processing;Human Diseases	Cancers: Specific types;Signaling molecules and interaction;Signal transduction;Cancers: Overview	-3.38073
Mamb021630	ko04621//NOD-like receptor signaling pathway	Organismal Systems	Immune system	-3.36383
Mamb028491	ko05168//Herpes simplex infection;ko05016//Huntington disease;ko03020//RNA polymerase	Human Diseases;Genetic Information Processing	Transcription;Infectious diseases: Viral;Neurodegenerative diseases	-3.34087
Mamb004296	ko04145//Phagosome;ko05152//Tuberculosis	Cellular Processes;Human Diseases	Infectious diseases: Bacterial;Transport and catabolism	-3.32966
Mamb002594	ko05162//Measles;ko04672//Intestinal immune network for IgA production;ko04650//Natural killer cell mediated cytotoxicity;ko05150//Staphylococcus aureus infection;ko04151//PI3K-Akt signaling pathway;ko04664//Fc epsilon RI signaling pathway;ko04145//Phagosome;ko05323//Rheumatoid arthritis;ko05143//African trypanosomiasis;ko04666//Fc gamma R-mediated phagocytosis;ko05340//Primary immunodeficiency;k…	Organismal Systems;Human Diseases;Cellular Processes;Environmental Information Processing	Cardiovascular diseases;Immune diseases;Infectious diseases: Viral;Signal transduction;Infectious diseases: Parasitic;Transport and catabolism;Cancers: Overview;Infectious diseases: Bacterial;Immune system	-3.32501
BGI_novel_G000356	ko03420//Nucleotide excision repair;ko03030//DNA replication;ko04910//Insulin signaling pathway;ko04520//Adherens junction;ko04514//Cell adhesion molecules (CAMs);ko04931//Insulin resistance;ko03410//Base excision repair	Genetic Information Processing;Human Diseases;Environmental Information Processing;Organismal Systems;Cellular Processes	Signaling molecules and interaction;Cellular community - eukaryotes;Replication and repair;Endocrine and metabolic diseases;Endocrine system	-3.27739
BGI_novel_G002466	ko04625//C-type lectin receptor signaling pathway;ko05133//Pertussis;ko04217//Necroptosis;ko04621//NOD-like receptor signaling pathway;ko05164//Influenza A	Cellular Processes;Organismal Systems;Human Diseases	Infectious diseases: Bacterial;Immune system;Infectious diseases: Viral;Cell growth and death	-3.27527
Mamb028617	ko05322//Systemic lupus erythematosus;ko05034//Alcoholism;ko05203//Viral carcinogenesis	Human Diseases	Immune diseases;Substance dependence;Cancers: Overview	-3.23909
Mamb001588	ko04672//Intestinal immune network for IgA production	Organismal Systems	Immune system	-3.22034
Mamb016001	ko04270//Vascular smooth muscle contraction;ko04022//cGMP-PKG signaling pathway	Environmental Information Processing;Organismal Systems	Signal transduction;Circulatory system	-3.21533
Mamb000460	ko05168//Herpes simplex infection;ko05016//Huntington disease;ko03020//RNA polymerase	Human Diseases;Genetic Information Processing	Infectious diseases: Viral;Neurodegenerative diseases;Transcription	-3.20275
Mamb028930	ko05016//Huntington disease;ko05168//Herpes simplex infection;ko03020//RNA polymerase	Human Diseases;Genetic Information Processing	Transcription;Neurodegenerative diseases;Infectious diseases: Viral	-3.17838
Mamb018057	ko05414//Dilated cardiomyopathy (DCM);ko05410//Hypertrophic cardiomyopathy (HCM)	Human Diseases	Cardiovascular diseases	-3.16713
Mamb008528	ko05226//Gastric cancer	Human Diseases	Cancers: Specific types	-3.15255
Mamb017681	ko03320//PPAR signaling pathway	Organismal Systems	Endocrine system	-3.1119
Mamb024010	ko05134//Legionellosis;ko03013//RNA transport	Genetic Information Processing;Human Diseases	Translation;Infectious diseases: Bacterial	-3.08748
Mamb016853	ko05010//Alzheimer disease;ko00010//Glycolysis / Gluconeogenesis;ko01200//Carbon metabolism;ko01100//Metabolic pathways;ko04066//HIF-1 signaling pathway;ko01230//Biosynthesis of amino acids	Human Diseases;Environmental Information Processing;Metabolism	Carbohydrate metabolism;Global and overview maps;Neurodegenerative diseases;Signal transduction	-3.05796
Mamb025732	ko04621//NOD-like receptor signaling pathway	Organismal Systems	Immune system	-3.02019
Mamb002125	ko04610//Complement and coagulation cascades	Organismal Systems	Immune system	-2.99176
Mamb011106	ko04062//Chemokine signaling pathway;ko04144//Endocytosis;ko04744//Phototransduction	Organismal Systems;Cellular Processes	Immune system;Transport and catabolism;Sensory system	-2.98854
Mamb003767	ko04218//Cellular senescence;ko05161//Hepatitis B;ko05166//Human T-cell leukemia virus 1 infection;ko05165//Human papillomavirus infection;ko04110//Cell cycle;ko05203//Viral carcinogenesis;ko04914//Progesterone-mediated oocyte maturation;ko05169//Epstein-Barr virus infection;ko04152//AMPK signaling pathway	Human Diseases;Cellular Processes;Environmental Information Processing;Organismal Systems	Endocrine system;Cell growth and death;Infectious diseases: Viral;Signal transduction;Cancers: Overview	-2.98314
Mamb026397	ko04657//IL-17 signaling pathway	Organismal Systems	Immune system	-2.94614
Mamb021631	ko04064//NF-kappa B signaling pathway;ko04120//Ubiquitin mediated proteolysis;ko04630//Jak-STAT signaling pathway;ko05418//Fluid shear stress and atherosclerosis	Environmental Information Processing;Genetic Information Processing;Human Diseases	Signal transduction;Cardiovascular diseases;Folding, sorting and degradation	-2.94569
Mamb006823	ko04371//Apelin signaling pathway;ko05140//Leishmaniasis;ko05133//Pertussis;ko05142//Chagas disease (American trypanosomiasis);ko05146//Amoebiasis;ko05132//Salmonella infection;ko01100//Metabolic pathways;ko04066//HIF-1 signaling pathway;ko05152//Tuberculosis;ko05200//Pathways in cancer;ko05145//Toxoplasmosis;ko04020//Calcium signaling pathway;ko05222//Small cell lung cancer;ko00330//Arginine and…	Cellular Processes;Environmental Information Processing;Human Diseases;Metabolism;Organismal Systems	Transport and catabolism;Cancers: Specific types;Global and overview maps;Endocrine system;Infectious diseases: Parasitic;Cancers: Overview;Infectious diseases: Bacterial;Amino acid metabolism;Signal transduction	-2.90374
BGI_novel_G001172	ko01100//Metabolic pathways;ko00270//Cysteine and methionine metabolism;ko05206//MicroRNAs in cancer	Metabolism;Human Diseases	Cancers: Overview;Amino acid metabolism;Global and overview maps	-2.89619
Mamb029272	ko05133//Pertussis;ko05164//Influenza A;ko04621//NOD-like receptor signaling pathway;ko04217//Necroptosis;ko04625//C-type lectin receptor signaling pathway	Human Diseases;Cellular Processes;Organismal Systems	Infectious diseases: Bacterial;Infectious diseases: Viral;Immune system;Cell growth and death	-2.88972
Mamb018740	ko04137//Mitophagy - animal	Cellular Processes	Transport and catabolism	-2.87453
Mamb027740	ko00620//Pyruvate metabolism;ko04970//Salivary secretion;ko05146//Amoebiasis;ko05226//Gastric cancer;ko01200//Carbon metabolism;ko01100//Metabolic pathways	Organismal Systems;Metabolism;Human Diseases	Digestive system;Cancers: Specific types;Global and overview maps;Carbohydrate metabolism;Infectious diseases: Parasitic	-2.87353
Mamb004988	ko04913//Ovarian steroidogenesis;ko04060//Cytokine-cytokine receptor interaction	Organismal Systems;Environmental Information Processing	Signaling molecules and interaction;Endocrine system	-2.86651
BGI_novel_G002888	ko01100//Metabolic pathways;ko00270//Cysteine and methionine metabolism;ko05206//MicroRNAs in cancer	Human Diseases;Metabolism	Cancers: Overview;Amino acid metabolism;Global and overview maps	-2.8608
Mamb029724	ko04650//Natural killer cell mediated cytotoxicity	Organismal Systems	Immune system	-2.8567
Mamb001193	ko02010//ABC transporters;ko04146//Peroxisome	Environmental Information Processing;Cellular Processes	Membrane transport;Transport and catabolism	-2.85217
Mamb002127	ko04610//Complement and coagulation cascades	Organismal Systems	Immune system	-2.82674
Mamb007301	ko03018//RNA degradation	Genetic Information Processing	Folding, sorting and degradation	-2.80986
Mamb005899	ko04932//Non-alcoholic fatty liver disease (NAFLD);ko04931//Insulin resistance	Human Diseases	Endocrine and metabolic diseases	-2.80563
Mamb029796	ko04610//Complement and coagulation cascades	Organismal Systems	Immune system	-2.77651
BGI_novel_G001784	ko05152//Tuberculosis;ko05414//Dilated cardiomyopathy (DCM);ko05340//Primary immunodeficiency;ko05416//Viral myocarditis;ko05320//Autoimmune thyroid disease;ko05162//Measles;ko05146//Amoebiasis;ko04151//PI3K-Akt signaling pathway;ko05169//Epstein-Barr virus infection;ko05310//Asthma;ko04640//Hematopoietic cell lineage;ko04072//Phospholipase D signaling pathway;ko05323//Rheumatoid arthritis;ko0466…	Human Diseases;Cellular Processes;Environmental Information Processing;Organismal Systems	Cancers: Overview;Immune system;Cardiovascular diseases;Infectious diseases: Viral;Transport and catabolism;Signal transduction;Infectious diseases: Parasitic;Infectious diseases: Bacterial;Immune diseases	-2.75638
Mamb028918	ko05224//Breast cancer;ko05165//Human papillomavirus infection;ko04330//Notch signaling pathway;ko05200//Pathways in cancer	Environmental Information Processing;Human Diseases	Infectious diseases: Viral;Cancers: Overview;Signal transduction;Cancers: Specific types	-2.75019
Mamb021546	ko05133//Pertussis;ko04625//C-type lectin receptor signaling pathway;ko04217//Necroptosis;ko05164//Influenza A;ko04621//NOD-like receptor signaling pathway	Cellular Processes;Human Diseases;Organismal Systems	Immune system;Infectious diseases: Bacterial;Infectious diseases: Viral;Cell growth and death	-2.74474
Mamb015990	ko00310//Lysine degradation;ko04976//Bile secretion	Organismal Systems;Metabolism	Amino acid metabolism;Digestive system	-2.73671
Mamb009176	ko05200//Pathways in cancer;ko05418//Fluid shear stress and atherosclerosis;ko05225//Hepatocellular carcinoma;ko00130//Ubiquinone and other terpenoid-quinone biosynthesis	Metabolism;Human Diseases	Cardiovascular diseases;Metabolism of cofactors and vitamins;Cancers: Overview;Cancers: Specific types	-2.68968
Mamb028631	ko00591//Linoleic acid metabolism;ko04750//Inflammatory mediator regulation of TRP channels;ko00590//Arachidonic acid metabolism;ko01100//Metabolic pathways;ko04726//Serotonergic synapse;ko04913//Ovarian steroidogenesis	Metabolism;Organismal Systems	Lipid metabolism;Nervous system;Global and overview maps;Endocrine system;Sensory system	-2.68846
Mamb008903	ko04141//Protein processing in endoplasmic reticulum	Genetic Information Processing	Folding, sorting and degradation	-2.67648
Mamb021815	ko04110//Cell cycle;ko03030//DNA replication	Cellular Processes;Genetic Information Processing	Cell growth and death;Replication and repair	-2.65971
Mamb005662	ko00562//Inositol phosphate metabolism;ko01100//Metabolic pathways;ko05206//MicroRNAs in cancer;ko04070//Phosphatidylinositol signaling system	Metabolism;Environmental Information Processing;Human Diseases	Global and overview maps;Carbohydrate metabolism;Cancers: Overview;Signal transduction	-2.65863
Mamb028108	ko05224//Breast cancer;ko05226//Gastric cancer;ko05217//Basal cell carcinoma;ko04934//Cushing syndrome;ko04150//mTOR signaling pathway;ko04310//Wnt signaling pathway;ko05225//Hepatocellular carcinoma;ko04390//Hippo signaling pathway;ko04550//Signaling pathways regulating pluripotency of stem cells;ko05200//Pathways in cancer;ko04916//Melanogenesis;ko05205//Proteoglycans in cancer;ko05165//Human p…	Cellular Processes;Organismal Systems;Human Diseases;Environmental Information Processing	Cancers: Overview;Endocrine system;Cancers: Specific types;Endocrine and metabolic diseases;Signal transduction;Cellular community - eukaryotes;Infectious diseases: Viral	-2.65045
Mamb009368	ko00830//Retinol metabolism	Metabolism	Metabolism of cofactors and vitamins	-2.65033
Mamb012826	ko01100//Metabolic pathways;ko00534//Glycosaminoglycan biosynthesis - heparan sulfate / heparin	Metabolism	Global and overview maps;Glycan biosynthesis and metabolism	-2.61463
BGI_novel_G002072	ko05034//Alcoholism;ko05322//Systemic lupus erythematosus;ko05203//Viral carcinogenesis	Human Diseases	Substance dependence;Immune diseases;Cancers: Overview	-2.60739
BGI_novel_G000250	ko05170//Human immunodeficiency virus 1 infection;ko05231//Choline metabolism in cancer;ko04218//Cellular senescence	Human Diseases;Cellular Processes	Infectious diseases: Viral;Cell growth and death;Cancers: Overview	-2.60698
Mamb023066	ko04621//NOD-like receptor signaling pathway	Organismal Systems	Immune system	-2.59614
Mamb030103	ko03420//Nucleotide excision repair;ko03030//DNA replication;ko03410//Base excision repair	Genetic Information Processing	Replication and repair	-2.58987
BGI_novel_G001788	ko04145//Phagosome;ko04020//Calcium signaling pathway;ko04640//Hematopoietic cell lineage;ko04664//Fc epsilon RI signaling pathway;ko05330//Allograft rejection;ko05143//African trypanosomiasis;ko05310//Asthma;ko05169//Epstein-Barr virus infection;ko05146//Amoebiasis;ko05150//Staphylococcus aureus infection;ko04672//Intestinal immune network for IgA production;ko05152//Tuberculosis;ko05140//Leishm…	Environmental Information Processing;Human Diseases;Organismal Systems;Cellular Processes	Infectious diseases: Viral;Sensory system;Cancers: Overview;Cardiovascular diseases;Transport and catabolism;Infectious diseases: Parasitic;Signal transduction;Infectious diseases: Bacterial;Immune diseases;Immune system	-2.58362
Mamb005661	ko05206//MicroRNAs in cancer;ko01100//Metabolic pathways;ko04070//Phosphatidylinositol signaling system;ko00562//Inositol phosphate metabolism	Metabolism;Human Diseases;Environmental Information Processing	Carbohydrate metabolism;Signal transduction;Global and overview maps;Cancers: Overview	-2.57543
Mamb018743	ko04137//Mitophagy - animal	Cellular Processes	Transport and catabolism	-2.56161
Mamb020566	ko04514//Cell adhesion molecules (CAMs)	Environmental Information Processing	Signaling molecules and interaction	-2.5519
Mamb006350	ko04623//Cytosolic DNA-sensing pathway;ko05162//Measles;ko05164//Influenza A	Organismal Systems;Human Diseases	Immune system;Infectious diseases: Viral	-2.53352
Mamb004687	ko05166//Human T-cell leukemia virus 1 infection;ko04115//p53 signaling pathway;ko04068//FoxO signaling pathway;ko04110//Cell cycle;ko04914//Progesterone-mediated oocyte maturation;ko04114//Oocyte meiosis;ko04218//Cellular senescence;ko05170//Human immunodeficiency virus 1 infection	Human Diseases;Environmental Information Processing;Organismal Systems;Cellular Processes	Endocrine system;Infectious diseases: Viral;Cell growth and death;Signal transduction	-2.53245
Mamb027883	ko04512//ECM-receptor interaction	Environmental Information Processing	Signaling molecules and interaction	-2.53082
Mamb002430	ko04621//NOD-like receptor signaling pathway;ko05132//Salmonella infection;ko04625//C-type lectin receptor signaling pathway;ko05164//Influenza A;ko04623//Cytosolic DNA-sensing pathway;ko05134//Legionellosis;ko04217//Necroptosis;ko05133//Pertussis	Organismal Systems;Cellular Processes;Human Diseases	Infectious diseases: Bacterial;Immune system;Infectious diseases: Viral;Cell growth and death	-2.52102
Mamb003540	ko05164//Influenza A	Human Diseases	Infectious diseases: Viral	-2.51583
Mamb008692	ko00564//Glycerophospholipid metabolism	Metabolism	Lipid metabolism	-2.5109
Mamb004811	ko04621//NOD-like receptor signaling pathway	Organismal Systems	Immune system	-2.50468
Mamb001194	ko04610//Complement and coagulation cascades	Organismal Systems	Immune system	-2.49472
Mamb026256	ko05016//Huntington disease;ko05168//Herpes simplex infection;ko03020//RNA polymerase	Human Diseases;Genetic Information Processing	Infectious diseases: Viral;Transcription;Neurodegenerative diseases	-2.4785
Mamb021889	ko04270//Vascular smooth muscle contraction;ko04022//cGMP-PKG signaling pathway;ko04810//Regulation of actin cytoskeleton;ko04371//Apelin signaling pathway;ko04510//Focal adhesion;ko04020//Calcium signaling pathway;ko04921//Oxytocin signaling pathway;ko04971//Gastric acid secretion;ko04611//Platelet activation	Organismal Systems;Cellular Processes;Environmental Information Processing	Digestive system;Signal transduction;Cell motility;Cellular community - eukaryotes;Immune system;Circulatory system;Endocrine system	-2.47679
Mamb016629	ko04622//RIG-I-like receptor signaling pathway;ko05145//Toxoplasmosis;ko04380//Osteoclast differentiation;ko05140//Leishmaniasis;ko05200//Pathways in cancer;ko04064//NF-kappa B signaling pathway;ko05161//Hepatitis B;ko05133//Pertussis;ko05169//Epstein-Barr virus infection;ko04214//Apoptosis - fly;ko04140//Autophagy - animal;ko04657//IL-17 signaling pathway;ko05160//Hepatitis C;ko04010//MAPK signa…	Human Diseases;Cellular Processes;Environmental Information Processing;Genetic Information Processing;Organismal Systems	Signal transduction;Development;Cell growth and death;Infectious diseases: Parasitic;Immune system;Nervous system;Infectious diseases: Viral;Transport and catabolism;Cancers: Specific types;Infectious diseases: Bacterial;Cancers: Overview;Folding, sorting and degradation	-2.47477
Mamb025008	ko04114//Oocyte meiosis;ko04110//Cell cycle;ko05170//Human immunodeficiency virus 1 infection;ko04914//Progesterone-mediated oocyte maturation;ko04068//FoxO signaling pathway;ko04115//p53 signaling pathway;ko04218//Cellular senescence	Cellular Processes;Environmental Information Processing;Organismal Systems;Human Diseases	Endocrine system;Infectious diseases: Viral;Cell growth and death;Signal transduction	-2.47229
Mamb013979	ko04145//Phagosome;ko04210//Apoptosis;ko05130//Pathogenic Escherichia coli infection;ko04530//Tight junction;ko04540//Gap junction	Cellular Processes;Human Diseases	Transport and catabolism;Cell growth and death;Infectious diseases: Bacterial;Cellular community - eukaryotes	-2.46841
Mamb013066	ko04915//Estrogen signaling pathway	Organismal Systems	Endocrine system	-2.46756
Mamb015349	ko01522//Endocrine resistance;ko04919//Thyroid hormone signaling pathway;ko05202//Transcriptional misregulation in cancer;ko04657//IL-17 signaling pathway	Organismal Systems;Human Diseases	Drug resistance: Antineoplastic;Immune system;Cancers: Overview;Endocrine system	-2.4673
Mamb005228	ko05168//Herpes simplex infection;ko04070//Phosphatidylinositol signaling system;ko01100//Metabolic pathways;ko05016//Huntington disease;ko00562//Inositol phosphate metabolism;ko03020//RNA polymerase	Human Diseases;Genetic Information Processing;Metabolism;Environmental Information Processing	Infectious diseases: Viral;Global and overview maps;Transcription;Neurodegenerative diseases;Carbohydrate metabolism;Signal transduction	-2.45896
Mamb006334	ko04530//Tight junction;ko04010//MAPK signaling pathway	Environmental Information Processing;Cellular Processes	Cellular community - eukaryotes;Signal transduction	-2.45538
Mamb003710	ko04933//AGE-RAGE signaling pathway in diabetic complications;ko04510//Focal adhesion;ko04810//Regulation of actin cytoskeleton;ko04310//Wnt signaling pathway;ko05131//Shigellosis	Human Diseases;Environmental Information Processing;Cellular Processes	Infectious diseases: Bacterial;Cellular community - eukaryotes;Endocrine and metabolic diseases;Cell motility;Signal transduction	-2.45196
Mamb009714	ko05206//MicroRNAs in cancer;ko04151//PI3K-Akt signaling pathway;ko04510//Focal adhesion;ko05165//Human papillomavirus infection;ko04512//ECM-receptor interaction	Human Diseases;Cellular Processes;Environmental Information Processing	Cancers: Overview;Cellular community - eukaryotes;Signal transduction;Infectious diseases: Viral;Signaling molecules and interaction	-2.44624
Mamb019377	ko05166//Human T-cell leukemia virus 1 infection;ko05323//Rheumatoid arthritis;ko04658//Th1 and Th2 cell differentiation;ko04640//Hematopoietic cell lineage;ko05322//Systemic lupus erythematosus;ko05152//Tuberculosis;ko05416//Viral myocarditis;ko04659//Th17 cell differentiation;ko05330//Allograft rejection;ko04940//Type I diabetes mellitus;ko05321//Inflammatory bowel disease (IBD);ko05164//Influe…	Cellular Processes;Human Diseases;Environmental Information Processing;Organismal Systems	Immune system;Endocrine and metabolic diseases;Transport and catabolism;Infectious diseases: Parasitic;Infectious diseases: Viral;Infectious diseases: Bacterial;Cardiovascular diseases;Signaling molecules and interaction;Immune diseases	-2.44474
BGI_novel_G002293	ko04114//Oocyte meiosis	Cellular Processes	Cell growth and death	-2.43484
Mamb006691	ko04918//Thyroid hormone synthesis;ko04979//Cholesterol metabolism;ko04340//Hedgehog signaling pathway	Environmental Information Processing;Organismal Systems	Endocrine system;Digestive system;Signal transduction	-2.43402
Mamb026257	ko05168//Herpes simplex infection;ko05016//Huntington disease;ko03020//RNA polymerase	Human Diseases;Genetic Information Processing	Neurodegenerative diseases;Infectious diseases: Viral;Transcription	-2.42078
Mamb023883	ko04070//Phosphatidylinositol signaling system;ko01100//Metabolic pathways;ko00562//Inositol phosphate metabolism	Environmental Information Processing;Metabolism	Carbohydrate metabolism;Signal transduction;Global and overview maps	-2.41695
Mamb013980	ko05130//Pathogenic Escherichia coli infection;ko04540//Gap junction;ko04530//Tight junction;ko04210//Apoptosis;ko04145//Phagosome	Cellular Processes;Human Diseases	Transport and catabolism;Infectious diseases: Bacterial;Cell growth and death;Cellular community - eukaryotes	-2.41472
Mamb012971	ko03013//RNA transport;ko03008//Ribosome biogenesis in eukaryotes;ko05164//Influenza A;ko03015//mRNA surveillance pathway;ko05168//Herpes simplex infection	Human Diseases;Genetic Information Processing	Translation;Infectious diseases: Viral	-2.41333
Mamb015353	ko04530//Tight junction;ko04390//Hippo signaling pathway	Cellular Processes;Environmental Information Processing	Cellular community - eukaryotes;Signal transduction	-2.40429
BGI_novel_G002936	ko05203//Viral carcinogenesis;ko04218//Cellular senescence;ko04612//Antigen processing and presentation;ko04145//Phagosome;ko05170//Human immunodeficiency virus 1 infection;ko05320//Autoimmune thyroid disease;ko04514//Cell adhesion molecules (CAMs);ko05163//Human cytomegalovirus infection;ko05332//Graft-versus-host disease;ko05165//Human papillomavirus infection;ko05416//Viral myocarditis;ko04940…	Cellular Processes;Environmental Information Processing;Human Diseases;Organismal Systems	Immune diseases;Infectious diseases: Viral;Transport and catabolism;Endocrine and metabolic diseases;Cancers: Overview;Cardiovascular diseases;Immune system;Signaling molecules and interaction;Cell growth and death	-2.39932
BGI_novel_G000460	ko05200//Pathways in cancer;ko05418//Fluid shear stress and atherosclerosis;ko00982//Drug metabolism - cytochrome P450;ko00983//Drug metabolism - other enzymes;ko05204//Chemical carcinogenesis;ko01524//Platinum drug resistance;ko00480//Glutathione metabolism;ko00980//Metabolism of xenobiotics by cytochrome P450;ko05225//Hepatocellular carcinoma	Human Diseases;Metabolism	Cancers: Overview;Metabolism of other amino acids;Cancers: Specific types;Drug resistance: Antineoplastic;Cardiovascular diseases;Xenobiotics biodegradation and metabolism	-2.39652
Mamb000205	ko04141//Protein processing in endoplasmic reticulum	Genetic Information Processing	Folding, sorting and degradation	-2.39145
Mamb002653	ko00230//Purine metabolism;ko04514//Cell adhesion molecules (CAMs);ko05032//Morphine addiction;ko05033//Nicotine addiction;ko04080//Neuroactive ligand-receptor interaction;ko04723//Retrograde endocannabinoid signaling;ko04727//GABAergic synapse	Organismal Systems;Environmental Information Processing;Metabolism;Human Diseases	Substance dependence;Nervous system;Nucleotide metabolism;Signaling molecules and interaction	-2.38485
Mamb026930	ko05164//Influenza A;ko04621//NOD-like receptor signaling pathway;ko04217//Necroptosis;ko05133//Pertussis;ko04530//Tight junction;ko04625//C-type lectin receptor signaling pathway	Cellular Processes;Organismal Systems;Human Diseases	Immune system;Infectious diseases: Viral;Cellular community - eukaryotes;Cell growth and death;Infectious diseases: Bacterial	-2.37872
BGI_novel_G002647	ko04371//Apelin signaling pathway;ko04921//Oxytocin signaling pathway;ko04020//Calcium signaling pathway;ko04360//Axon guidance;ko05120//Epithelial cell signaling in Helicobacter pylori infection;ko04713//Circadian entrainment;ko04726//Serotonergic synapse;ko04972//Pancreatic secretion;ko04970//Salivary secretion;ko04724//Glutamatergic synapse;ko04926//Relaxin signaling pathway;ko05010//Alzheimer…	Organismal Systems;Human Diseases;Environmental Information Processing	Digestive system;Endocrine system;Signaling molecules and interaction;Neurodegenerative diseases;Environmental adaptation;Signal transduction;Nervous system;Infectious diseases: Bacterial;Development	-2.37307
Mamb002128	ko04610//Complement and coagulation cascades	Organismal Systems	Immune system	-2.36872
Mamb005982	ko04270//Vascular smooth muscle contraction	Organismal Systems	Circulatory system	-2.36528
Mamb008170	ko04080//Neuroactive ligand-receptor interaction	Environmental Information Processing	Signaling molecules and interaction	-2.36158
Mamb012227	ko04721//Synaptic vesicle cycle	Organismal Systems	Nervous system	-2.35519
Mamb005229	ko04070//Phosphatidylinositol signaling system;ko00562//Inositol phosphate metabolism;ko01100//Metabolic pathways;ko04911//Insulin secretion	Metabolism;Organismal Systems;Environmental Information Processing	Signal transduction;Carbohydrate metabolism;Global and overview maps;Endocrine system	-2.35419
Mamb012181	ko00532//Glycosaminoglycan biosynthesis - chondroitin sulfate / dermatan sulfate	Metabolism	Glycan biosynthesis and metabolism	-2.35239
Mamb010129	ko05146//Amoebiasis;ko05226//Gastric cancer	Human Diseases	Cancers: Specific types;Infectious diseases: Parasitic	-2.34528
BGI_novel_G002676	ko04151//PI3K-Akt signaling pathway;ko05323//Rheumatoid arthritis;ko05202//Transcriptional misregulation in cancer;ko05414//Dilated cardiomyopathy (DCM);ko04145//Phagosome;ko05150//Staphylococcus aureus infection;ko05416//Viral myocarditis;ko05169//Epstein-Barr virus infection;ko05162//Measles;ko04662//B cell receptor signaling pathway;ko05140//Leishmaniasis;ko04072//Phospholipase D signaling pat…	Cellular Processes;Environmental Information Processing;Human Diseases;Organismal Systems	Infectious diseases: Parasitic;Infectious diseases: Bacterial;Immune diseases;Infectious diseases: Viral;Cardiovascular diseases;Signal transduction;Immune system;Cancers: Overview;Transport and catabolism	-2.34435
Mamb028227	ko04924//Renin secretion;ko05214//Glioma;ko04970//Salivary secretion;ko04750//Inflammatory mediator regulation of TRP channels;ko05152//Tuberculosis;ko04020//Calcium signaling pathway;ko05167//Kaposi sarcoma-associated herpesvirus infection;ko04910//Insulin signaling pathway;ko04024//cAMP signaling pathway;ko04261//Adrenergic signaling in cardiomyocytes;ko05133//Pertussis;ko04916//Melanogenesis;k…	Environmental Information Processing;Human Diseases;Organismal Systems;Cellular Processes	Immune system;Infectious diseases: Viral;Cardiovascular diseases;Nervous system;Cancers: Specific types;Infectious diseases: Bacterial;Sensory system;Environmental adaptation;Signal transduction;Substance dependence;Neurodegenerative diseases;Circulatory system;Cell growth and death;Digestive system;Cancers: Overview;Endocrine system	-2.33896
Mamb025128	ko04964//Proximal tubule bicarbonate reclamation;ko00910//Nitrogen metabolism;ko05146//Amoebiasis;ko05226//Gastric cancer;ko04657//IL-17 signaling pathway	Organismal Systems;Metabolism;Human Diseases	Cancers: Specific types;Excretory system;Infectious diseases: Parasitic;Immune system;Energy metabolism	-2.33708
BGI_novel_G000264	ko04064//NF-kappa B signaling pathway;ko05322//Systemic lupus erythematosus;ko05323//Rheumatoid arthritis;ko05152//Tuberculosis;ko04020//Calcium signaling pathway;ko04650//Natural killer cell mediated cytotoxicity;ko05340//Primary immunodeficiency;ko05146//Amoebiasis;ko04672//Intestinal immune network for IgA production;ko05330//Allograft rejection;ko04662//B cell receptor signaling pathway;ko051…	Environmental Information Processing;Human Diseases;Cellular Processes;Organismal Systems	Cancers: Overview;Infectious diseases: Viral;Immune system;Immune diseases;Infectious diseases: Bacterial;Infectious diseases: Parasitic;Transport and catabolism;Cardiovascular diseases;Signal transduction	-2.33529
Mamb000869	ko04014//Ras signaling pathway;ko04010//MAPK signaling pathway;ko04510//Focal adhesion;ko05206//MicroRNAs in cancer;ko04512//ECM-receptor interaction;ko04066//HIF-1 signaling pathway;ko05165//Human papillomavirus infection;ko04015//Rap1 signaling pathway;ko04151//PI3K-Akt signaling pathway;ko05167//Kaposi sarcoma-associated herpesvirus infection	Cellular Processes;Environmental Information Processing;Human Diseases	Signaling molecules and interaction;Infectious diseases: Viral;Signal transduction;Cancers: Overview;Cellular community - eukaryotes	-2.32971
BGI_novel_G000468	ko05132//Salmonella infection;ko04022//cGMP-PKG signaling pathway;ko05205//Proteoglycans in cancer;ko04024//cAMP signaling pathway;ko04360//Axon guidance;ko04670//Leukocyte transendothelial migration;ko05163//Human cytomegalovirus infection;ko04062//Chemokine signaling pathway;ko04270//Vascular smooth muscle contraction;ko04810//Regulation of actin cytoskeleton;ko04611//Platelet activation;ko0492…	Environmental Information Processing;Cellular Processes;Human Diseases;Organismal Systems	Cell motility;Infectious diseases: Viral;Immune system;Endocrine system;Cancers: Overview;Infectious diseases: Bacterial;Circulatory system;Signal transduction;Development;Cellular community - eukaryotes	-2.32025
Mamb002686	ko04610//Complement and coagulation cascades	Organismal Systems	Immune system	-2.31613
Mamb023806	ko00601//Glycosphingolipid biosynthesis - lacto and neolacto series;ko01100//Metabolic pathways	Metabolism	Glycan biosynthesis and metabolism;Global and overview maps	-2.30746
Mamb008542	ko03013//RNA transport;ko03018//RNA degradation;ko03015//mRNA surveillance pathway	Genetic Information Processing	Folding, sorting and degradation;Translation	-2.2942
Mamb006075	ko04550//Signaling pathways regulating pluripotency of stem cells	Cellular Processes	Cellular community - eukaryotes	-2.29208
Mamb016128	ko00480//Glutathione metabolism;ko00983//Drug metabolism - other enzymes;ko05200//Pathways in cancer;ko00982//Drug metabolism - cytochrome P450;ko05204//Chemical carcinogenesis;ko01524//Platinum drug resistance;ko00980//Metabolism of xenobiotics by cytochrome P450;ko05225//Hepatocellular carcinoma;ko05418//Fluid shear stress and atherosclerosis	Metabolism;Human Diseases	Metabolism of other amino acids;Xenobiotics biodegradation and metabolism;Cancers: Overview;Drug resistance: Antineoplastic;Cancers: Specific types;Cardiovascular diseases	-2.28312
BGI_novel_G000285	ko05132//Salmonella infection	Human Diseases	Infectious diseases: Bacterial	-2.27993
BGI_novel_G001813	ko04910//Insulin signaling pathway;ko04931//Insulin resistance;ko04520//Adherens junction;ko04514//Cell adhesion molecules (CAMs)	Cellular Processes;Human Diseases;Environmental Information Processing;Organismal Systems	Cellular community - eukaryotes;Endocrine and metabolic diseases;Signaling molecules and interaction;Endocrine system	-2.27712
Mamb000023	ko04621//NOD-like receptor signaling pathway	Organismal Systems	Immune system	-2.27663
Mamb013215	ko05167//Kaposi sarcoma-associated herpesvirus infection;ko04218//Cellular senescence;ko05320//Autoimmune thyroid disease;ko05416//Viral myocarditis;ko05165//Human papillomavirus infection;ko04612//Antigen processing and presentation;ko04940//Type I diabetes mellitus;ko05203//Viral carcinogenesis;ko04514//Cell adhesion molecules (CAMs);ko05332//Graft-versus-host disease;ko05166//Human T-cell leuk…	Cellular Processes;Human Diseases;Environmental Information Processing;Organismal Systems	Infectious diseases: Viral;Cancers: Overview;Endocrine and metabolic diseases;Transport and catabolism;Cardiovascular diseases;Immune diseases;Signaling molecules and interaction;Immune system;Cell growth and death	-2.27578
Mamb008344	ko04060//Cytokine-cytokine receptor interaction	Environmental Information Processing	Signaling molecules and interaction	-2.27362
BGI_novel_G002218	ko05226//Gastric cancer;ko05146//Amoebiasis	Human Diseases	Infectious diseases: Parasitic;Cancers: Specific types	-2.27187
BGI_novel_G002131	ko05226//Gastric cancer;ko05146//Amoebiasis	Human Diseases	Cancers: Specific types;Infectious diseases: Parasitic	-2.26223
Mamb021625	ko04621//NOD-like receptor signaling pathway	Organismal Systems	Immune system	-2.25005
Mamb010898	ko04611//Platelet activation;ko04610//Complement and coagulation cascades	Organismal Systems	Immune system	-2.24728
Mamb009633	ko00480//Glutathione metabolism;ko00430//Taurine and hypotaurine metabolism;ko01100//Metabolic pathways;ko00590//Arachidonic acid metabolism	Metabolism	Global and overview maps;Metabolism of other amino acids;Lipid metabolism	-2.24503
Mamb025110	ko04971//Gastric acid secretion;ko04024//cAMP signaling pathway;ko04080//Neuroactive ligand-receptor interaction	Organismal Systems;Environmental Information Processing	Digestive system;Signal transduction;Signaling molecules and interaction	-2.24484
Mamb000472	ko04610//Complement and coagulation cascades	Organismal Systems	Immune system	-2.22066
Mamb010016	ko04520//Adherens junction	Cellular Processes	Cellular community - eukaryotes	-2.21597
BGI_novel_G002675	ko04020//Calcium signaling pathway;ko05322//Systemic lupus erythematosus;ko05146//Amoebiasis;ko04640//Hematopoietic cell lineage;ko05323//Rheumatoid arthritis;ko05416//Viral myocarditis;ko04650//Natural killer cell mediated cytotoxicity;ko05169//Epstein-Barr virus infection;ko04662//B cell receptor signaling pathway;ko04151//PI3K-Akt signaling pathway;ko04664//Fc epsilon RI signaling pathway;ko05…	Environmental Information Processing;Human Diseases;Cellular Processes;Organismal Systems	Immune system;Infectious diseases: Parasitic;Immune diseases;Cancers: Overview;Transport and catabolism;Cardiovascular diseases;Infectious diseases: Viral;Signal transduction;Infectious diseases: Bacterial	-2.21544
Mamb003171	ko05014//Amyotrophic lateral sclerosis (ALS);ko04610//Complement and coagulation cascades;ko04071//Sphingolipid signaling pathway;ko04022//cGMP-PKG signaling pathway;ko04810//Regulation of actin cytoskeleton;ko04080//Neuroactive ligand-receptor interaction;ko05143//African trypanosomiasis;ko05200//Pathways in cancer;ko05142//Chagas disease (American trypanosomiasis);ko04750//Inflammatory mediator…	Environmental Information Processing;Cellular Processes;Organismal Systems;Human Diseases	Signaling molecules and interaction;Cancers: Overview;Neurodegenerative diseases;Signal transduction;Immune system;Cell motility;Infectious diseases: Parasitic;Sensory system	-2.21504
Mamb029022	ko03050//Proteasome	Genetic Information Processing	Folding, sorting and degradation	-2.21485
Mamb009563	ko04621//NOD-like receptor signaling pathway	Organismal Systems	Immune system	-2.20618
Mamb024682	ko01100//Metabolic pathways;ko04136//Autophagy - other;ko04070//Phosphatidylinositol signaling system;ko03013//RNA transport;ko05167//Kaposi sarcoma-associated herpesvirus infection;ko04140//Autophagy - animal;ko05152//Tuberculosis;ko04371//Apelin signaling pathway;ko04145//Phagosome;ko00562//Inositol phosphate metabolism;ko05164//Influenza A;ko00310//Lysine degradation	Cellular Processes;Genetic Information Processing;Human Diseases;Environmental Information Processing;Metabolism	Infectious diseases: Bacterial;Signal transduction;Transport and catabolism;Translation;Global and overview maps;Amino acid metabolism;Carbohydrate metabolism;Infectious diseases: Viral	-2.20261
BGI_novel_G001063	ko05164//Influenza A;ko04625//C-type lectin receptor signaling pathway;ko04621//NOD-like receptor signaling pathway;ko04217//Necroptosis;ko05133//Pertussis	Cellular Processes;Organismal Systems;Human Diseases	Infectious diseases: Viral;Infectious diseases: Bacterial;Immune system;Cell growth and death	-2.19982
Mamb027882	ko04512//ECM-receptor interaction	Environmental Information Processing	Signaling molecules and interaction	-2.19167
Mamb028546	ko05168//Herpes simplex infection;ko03020//RNA polymerase;ko04657//IL-17 signaling pathway;ko05016//Huntington disease	Genetic Information Processing;Human Diseases;Organismal Systems	Neurodegenerative diseases;Immune system;Transcription;Infectious diseases: Viral	-2.18794
Mamb016379	ko04110//Cell cycle	Cellular Processes	Cell growth and death	-2.17814
Mamb013392	ko04114//Oocyte meiosis	Cellular Processes	Cell growth and death	-2.17609
Mamb013082	ko04145//Phagosome;ko05163//Human cytomegalovirus infection;ko02010//ABC transporters;ko04612//Antigen processing and presentation;ko05168//Herpes simplex infection;ko05340//Primary immunodeficiency;ko05169//Epstein-Barr virus infection;ko05170//Human immunodeficiency virus 1 infection	Cellular Processes;Environmental Information Processing;Organismal Systems;Human Diseases	Immune system;Immune diseases;Transport and catabolism;Infectious diseases: Viral;Membrane transport	-2.16489
Mamb000473	ko04610//Complement and coagulation cascades	Organismal Systems	Immune system	-2.16094
Mamb030277	ko04610//Complement and coagulation cascades	Organismal Systems	Immune system	-2.16094
BGI_novel_G001878	ko05414//Dilated cardiomyopathy (DCM);ko05410//Hypertrophic cardiomyopathy (HCM)	Human Diseases	Cardiovascular diseases	-2.15904
BGI_novel_G001193	ko00512//Mucin type O-glycan biosynthesis;ko01100//Metabolic pathways	Metabolism	Global and overview maps;Glycan biosynthesis and metabolism	-2.15888
Mamb015900	ko04145//Phagosome;ko05152//Tuberculosis	Cellular Processes;Human Diseases	Infectious diseases: Bacterial;Transport and catabolism	-2.15841
Mamb029227	ko05202//Transcriptional misregulation in cancer	Human Diseases	Cancers: Overview	-2.15558
BGI_novel_G001803	ko03013//RNA transport;ko05160//Hepatitis C	Human Diseases;Genetic Information Processing	Infectious diseases: Viral;Translation	-2.15215
Mamb005944	ko05164//Influenza A	Human Diseases	Infectious diseases: Viral	-2.15161
Mamb002129	ko04610//Complement and coagulation cascades	Organismal Systems	Immune system	-2.14054
Mamb014625	ko03018//RNA degradation;ko04137//Mitophagy - animal;ko03015//mRNA surveillance pathway;ko03013//RNA transport	Cellular Processes;Genetic Information Processing	Folding, sorting and degradation;Translation;Transport and catabolism	-2.13737
Mamb014746	ko01100//Metabolic pathways;ko01040//Biosynthesis of unsaturated fatty acids;ko00062//Fatty acid elongation	Metabolism	Lipid metabolism;Global and overview maps	-2.13324
Mamb016864	ko04923//Regulation of lipolysis in adipocytes;ko05034//Alcoholism;ko04024//cAMP signaling pathway;ko04920//Adipocytokine signaling pathway;ko04080//Neuroactive ligand-receptor interaction	Human Diseases;Environmental Information Processing;Organismal Systems	Endocrine system;Signal transduction;Substance dependence;Signaling molecules and interaction	-2.13085
Mamb023176	ko01100//Metabolic pathways;ko00510//N-Glycan biosynthesis	Metabolism	Global and overview maps;Glycan biosynthesis and metabolism	-2.12966
Mamb026923	ko04625//C-type lectin receptor signaling pathway;ko05133//Pertussis;ko04621//NOD-like receptor signaling pathway;ko05164//Influenza A;ko04217//Necroptosis	Human Diseases;Cellular Processes;Organismal Systems	Immune system;Infectious diseases: Viral;Infectious diseases: Bacterial;Cell growth and death	-2.12467
Mamb006181	ko05418//Fluid shear stress and atherosclerosis;ko04145//Phagosome;ko04142//Lysosome;ko04612//Antigen processing and presentation;ko04210//Apoptosis;ko04140//Autophagy - animal;ko05323//Rheumatoid arthritis;ko05205//Proteoglycans in cancer	Cellular Processes;Human Diseases;Organismal Systems	Immune diseases;Cancers: Overview;Cardiovascular diseases;Immune system;Cell growth and death;Transport and catabolism	-2.12392
Mamb001375	ko04610//Complement and coagulation cascades	Organismal Systems	Immune system	-2.12132
Mamb004395	ko04145//Phagosome;ko05152//Tuberculosis	Cellular Processes;Human Diseases	Transport and catabolism;Infectious diseases: Bacterial	-2.11811
Mamb019776	ko04961//Endocrine and other factor-regulated calcium reabsorption;ko05323//Rheumatoid arthritis;ko04928//Parathyroid hormone synthesis, secretion and action;ko04080//Neuroactive ligand-receptor interaction	Human Diseases;Environmental Information Processing;Organismal Systems	Endocrine system;Signaling molecules and interaction;Excretory system;Immune diseases	-2.10935
BGI_novel_G000818	ko03410//Base excision repair;ko04931//Insulin resistance;ko04714//Thermogenesis;ko04520//Adherens junction;ko04910//Insulin signaling pathway;ko03030//DNA replication;ko04514//Cell adhesion molecules (CAMs);ko03420//Nucleotide excision repair;ko05225//Hepatocellular carcinoma	Environmental Information Processing;Genetic Information Processing;Cellular Processes;Human Diseases;Organismal Systems	Endocrine and metabolic diseases;Cellular community - eukaryotes;Endocrine system;Cancers: Specific types;Replication and repair;Signaling molecules and interaction;Environmental adaptation	-2.10671
Mamb026684	ko01100//Metabolic pathways;ko00590//Arachidonic acid metabolism	Metabolism	Global and overview maps;Lipid metabolism	-2.10366
Mamb019940	ko05226//Gastric cancer;ko05146//Amoebiasis	Human Diseases	Infectious diseases: Parasitic;Cancers: Specific types	-2.0955
BGI_novel_G001893	ko05145//Toxoplasmosis;ko03030//DNA replication;ko03410//Base excision repair;ko01100//Metabolic pathways;ko04726//Serotonergic synapse;ko00590//Arachidonic acid metabolism;ko03420//Nucleotide excision repair;ko04664//Fc epsilon RI signaling pathway;ko04913//Ovarian steroidogenesis	Genetic Information Processing;Organismal Systems;Metabolism;Human Diseases	Infectious diseases: Parasitic;Replication and repair;Endocrine system;Global and overview maps;Lipid metabolism;Nervous system;Immune system	-2.09539
Mamb018454	ko04114//Oocyte meiosis	Cellular Processes	Cell growth and death	-2.09508
Mamb028488	ko05146//Amoebiasis;ko05226//Gastric cancer	Human Diseases	Infectious diseases: Parasitic;Cancers: Specific types	-2.09346
Mamb029705	ko04610//Complement and coagulation cascades;ko05205//Proteoglycans in cancer	Human Diseases;Organismal Systems	Immune system;Cancers: Overview	-2.0902
Mamb029003	ko05410//Hypertrophic cardiomyopathy (HCM);ko05414//Dilated cardiomyopathy (DCM);ko05412//Arrhythmogenic right ventricular cardiomyopathy (ARVC)	Human Diseases	Cardiovascular diseases	-2.0874
Mamb019847	ko00240//Pyrimidine metabolism	Metabolism	Nucleotide metabolism	-2.08708
Mamb026259	ko05168//Herpes simplex infection;ko03020//RNA polymerase;ko05016//Huntington disease	Human Diseases;Genetic Information Processing	Transcription;Infectious diseases: Viral;Neurodegenerative diseases	-2.08393
Mamb007833	ko04914//Progesterone-mediated oocyte maturation;ko04114//Oocyte meiosis	Cellular Processes;Organismal Systems	Cell growth and death;Endocrine system	-2.08114
Mamb009712	ko04510//Focal adhesion;ko05161//Hepatitis B;ko05165//Human papillomavirus infection;ko04151//PI3K-Akt signaling pathway;ko05205//Proteoglycans in cancer;ko04512//ECM-receptor interaction;ko05206//MicroRNAs in cancer	Environmental Information Processing;Human Diseases;Cellular Processes	Cellular community - eukaryotes;Signaling molecules and interaction;Signal transduction;Infectious diseases: Viral;Cancers: Overview	-2.077
Mamb007143	ko03013//RNA transport;ko04066//HIF-1 signaling pathway;ko04910//Insulin signaling pathway;ko04150//mTOR signaling pathway;ko04211//Longevity regulating pathway;ko01521//EGFR tyrosine kinase inhibitor resistance;ko04621//NOD-like receptor signaling pathway;ko04928//Parathyroid hormone synthesis, secretion and action;ko04151//PI3K-Akt signaling pathway	Genetic Information Processing;Organismal Systems;Environmental Information Processing;Human Diseases	Endocrine system;Drug resistance: Antineoplastic;Signal transduction;Aging;Translation;Immune system	-2.07436
Mamb009523	ko00603//Glycosphingolipid biosynthesis - globo and isoglobo series;ko01100//Metabolic pathways	Metabolism	Glycan biosynthesis and metabolism;Global and overview maps	-2.07327
Mamb026933	ko04625//C-type lectin receptor signaling pathway;ko04621//NOD-like receptor signaling pathway;ko05164//Influenza A;ko04217//Necroptosis;ko05133//Pertussis	Cellular Processes;Human Diseases;Organismal Systems	Cell growth and death;Infectious diseases: Viral;Infectious diseases: Bacterial;Immune system	-2.06937
BGI_novel_G001957	ko00512//Mucin type O-glycan biosynthesis;ko01100//Metabolic pathways	Metabolism	Glycan biosynthesis and metabolism;Global and overview maps	-2.06366
Mamb006109	ko04510//Focal adhesion;ko04020//Calcium signaling pathway;ko04921//Oxytocin signaling pathway;ko04971//Gastric acid secretion;ko04611//Platelet activation;ko04022//cGMP-PKG signaling pathway;ko05410//Hypertrophic cardiomyopathy (HCM);ko05414//Dilated cardiomyopathy (DCM);ko04270//Vascular smooth muscle contraction;ko04915//Estrogen signaling pathway;ko04371//Apelin signaling pathway;ko04810//Reg…	Organismal Systems;Environmental Information Processing;Cellular Processes;Human Diseases	Signal transduction;Cell motility;Immune system;Endocrine system;Cardiovascular diseases;Circulatory system;Digestive system;Cellular community - eukaryotes	-2.06136
Mamb022160	ko04015//Rap1 signaling pathway	Environmental Information Processing	Signal transduction	-2.06004
Mamb001902	ko04510//Focal adhesion;ko05414//Dilated cardiomyopathy (DCM);ko04512//ECM-receptor interaction;ko05165//Human papillomavirus infection;ko05412//Arrhythmogenic right ventricular cardiomyopathy (ARVC);ko04640//Hematopoietic cell lineage;ko04810//Regulation of actin cytoskeleton;ko05163//Human cytomegalovirus infection;ko04611//Platelet activation;ko05418//Fluid shear stress and atherosclerosis;ko0…	Environmental Information Processing;Human Diseases;Cellular Processes;Organismal Systems	Signal transduction;Transport and catabolism;Infectious diseases: Viral;Cardiovascular diseases;Development;Signaling molecules and interaction;Cellular community - eukaryotes;Endocrine system;Immune system;Cell motility;Cancers: Overview	-2.05754
Mamb007781	ko04066//HIF-1 signaling pathway;ko05200//Pathways in cancer;ko05211//Renal cell carcinoma	Environmental Information Processing;Human Diseases	Signal transduction;Cancers: Specific types;Cancers: Overview	-2.05242
Mamb007238	ko04114//Oocyte meiosis;ko04115//p53 signaling pathway;ko04110//Cell cycle;ko04068//FoxO signaling pathway;ko04218//Cellular senescence;ko04914//Progesterone-mediated oocyte maturation;ko05170//Human immunodeficiency virus 1 infection	Cellular Processes;Organismal Systems;Environmental Information Processing;Human Diseases	Cell growth and death;Signal transduction;Endocrine system;Infectious diseases: Viral	-2.03464
Mamb025468	ko00790//Folate biosynthesis;ko01100//Metabolic pathways	Metabolism	Metabolism of cofactors and vitamins;Global and overview maps	-2.02901
Mamb020604	ko04972//Pancreatic secretion;ko04974//Protein digestion and absorption	Organismal Systems	Digestive system	-2.02479
Mamb013240	ko04514//Cell adhesion molecules (CAMs);ko05416//Viral myocarditis;ko04144//Endocytosis;ko05330//Allograft rejection;ko05320//Autoimmune thyroid disease;ko05170//Human immunodeficiency virus 1 infection;ko05168//Herpes simplex infection;ko05167//Kaposi sarcoma-associated herpesvirus infection;ko05165//Human papillomavirus infection;ko05163//Human cytomegalovirus infection;ko04940//Type I diabetes…	Organismal Systems;Cellular Processes;Human Diseases;Environmental Information Processing	Cancers: Overview;Transport and catabolism;Cardiovascular diseases;Immune diseases;Cell growth and death;Infectious diseases: Viral;Immune system;Endocrine and metabolic diseases;Signaling molecules and interaction	-2.02153
BGI_novel_G002680	ko04662//B cell receptor signaling pathway;ko04650//Natural killer cell mediated cytotoxicity;ko05310//Asthma;ko05152//Tuberculosis;ko05150//Staphylococcus aureus infection;ko04672//Intestinal immune network for IgA production;ko04145//Phagosome;ko05146//Amoebiasis;ko05320//Autoimmune thyroid disease;ko04666//Fc gamma R-mediated phagocytosis;ko05323//Rheumatoid arthritis;ko05322//Systemic lupus e…	Human Diseases;Environmental Information Processing;Organismal Systems;Cellular Processes	Transport and catabolism;Immune diseases;Infectious diseases: Parasitic;Cancers: Overview;Immune system;Cardiovascular diseases;Signal transduction;Infectious diseases: Bacterial;Infectious diseases: Viral	-2.0063
Mamb002921	ko03013//RNA transport	Genetic Information Processing	Translation	-1.97643
BGI_novel_G002769	ko03013//RNA transport;ko05160//Hepatitis C	Human Diseases;Genetic Information Processing	Infectious diseases: Viral;Translation	-1.95695
Mamb026925	ko05133//Pertussis;ko05164//Influenza A;ko04621//NOD-like receptor signaling pathway;ko04217//Necroptosis;ko04625//C-type lectin receptor signaling pathway	Human Diseases;Cellular Processes;Organismal Systems	Immune system;Cell growth and death;Infectious diseases: Viral;Infectious diseases: Bacterial	-1.94726
BGI_novel_G000447	ko04714//Thermogenesis;ko03030//DNA replication;ko03410//Base excision repair;ko05225//Hepatocellular carcinoma;ko03420//Nucleotide excision repair	Human Diseases;Organismal Systems;Genetic Information Processing	Environmental adaptation;Replication and repair;Cancers: Specific types	-1.9319
Mamb024119	ko03320//PPAR signaling pathway;ko04931//Insulin resistance;ko04146//Peroxisome	Cellular Processes;Human Diseases;Organismal Systems	Endocrine and metabolic diseases;Transport and catabolism;Endocrine system	-1.93185
Mamb028112	ko05166//Human T-cell leukemia virus 1 infection;ko04110//Cell cycle;ko04114//Oocyte meiosis	Cellular Processes;Human Diseases	Cell growth and death;Infectious diseases: Viral	-1.92268
Mamb023889	ko04740//Olfactory transduction	Organismal Systems	Sensory system	-1.92241
Mamb003384	ko00240//Pyrimidine metabolism;ko00760//Nicotinate and nicotinamide metabolism;ko01100//Metabolic pathways;ko00230//Purine metabolism	Metabolism	Metabolism of cofactors and vitamins;Nucleotide metabolism;Global and overview maps	-1.90636
Mamb000731	ko04650//Natural killer cell mediated cytotoxicity	Organismal Systems	Immune system	-1.89061
Mamb004556	ko04623//Cytosolic DNA-sensing pathway;ko05164//Influenza A;ko05162//Measles	Human Diseases;Organismal Systems	Infectious diseases: Viral;Immune system	-1.88266
BGI_novel_G002541	ko04612//Antigen processing and presentation;ko05166//Human T-cell leukemia virus 1 infection;ko05144//Malaria;ko05202//Transcriptional misregulation in cancer;ko04014//Ras signaling pathway;ko04514//Cell adhesion molecules (CAMs);ko04020//Calcium signaling pathway;ko05323//Rheumatoid arthritis;ko04015//Rap1 signaling pathway;ko05320//Autoimmune thyroid disease;ko05322//Systemic lupus erythematos…	Human Diseases;Environmental Information Processing;Organismal Systems	Infectious diseases: Bacterial;Endocrine and metabolic diseases;Cardiovascular diseases;Signal transduction;Immune diseases;Signaling molecules and interaction;Cancers: Overview;Infectious diseases: Viral;Infectious diseases: Parasitic;Immune system	-1.86598
Mamb005055	ko03050//Proteasome;ko04114//Oocyte meiosis;ko04914//Progesterone-mediated oocyte maturation;ko04320//Dorso-ventral axis formation	Cellular Processes;Organismal Systems;Genetic Information Processing	Folding, sorting and degradation;Development;Endocrine system;Cell growth and death	-1.8655
Mamb023514	ko04740//Olfactory transduction	Organismal Systems	Sensory system	-1.86065
Mamb017694	ko05146//Amoebiasis	Human Diseases	Infectious diseases: Parasitic	-1.85809
Mamb007951	ko05168//Herpes simplex infection;ko03020//RNA polymerase;ko05016//Huntington disease;ko04360//Axon guidance;ko04514//Cell adhesion molecules (CAMs)	Human Diseases;Genetic Information Processing;Environmental Information Processing;Organismal Systems	Development;Neurodegenerative diseases;Transcription;Signaling molecules and interaction;Infectious diseases: Viral	-1.84569
Mamb016420	ko04022//cGMP-PKG signaling pathway;ko04740//Olfactory transduction;ko04730//Long-term depression;ko04611//Platelet activation;ko04714//Thermogenesis;ko04540//Gap junction;ko04970//Salivary secretion;ko04270//Vascular smooth muscle contraction;ko04923//Regulation of lipolysis in adipocytes;ko04713//Circadian entrainment	Organismal Systems;Environmental Information Processing;Cellular Processes	Environmental adaptation;Signal transduction;Digestive system;Immune system;Endocrine system;Circulatory system;Sensory system;Cellular community - eukaryotes;Nervous system	-1.84568
Mamb024862	ko04621//NOD-like receptor signaling pathway	Organismal Systems	Immune system	-1.84392
Mamb016278	ko04145//Phagosome;ko04612//Antigen processing and presentation;ko05416//Viral myocarditis;ko05164//Influenza A;ko05321//Inflammatory bowel disease (IBD);ko05332//Graft-versus-host disease;ko04640//Hematopoietic cell lineage;ko04658//Th1 and Th2 cell differentiation;ko05152//Tuberculosis;ko05322//Systemic lupus erythematosus;ko05323//Rheumatoid arthritis;ko04940//Type I diabetes mellitus;ko05168/…	Cellular Processes;Environmental Information Processing;Organismal Systems;Human Diseases	Transport and catabolism;Infectious diseases: Bacterial;Endocrine and metabolic diseases;Infectious diseases: Viral;Cardiovascular diseases;Signaling molecules and interaction;Immune diseases;Infectious diseases: Parasitic;Immune system	-1.83771
Mamb007895	ko04976//Bile secretion	Organismal Systems	Digestive system	-1.82975
BGI_novel_G000699	ko05226//Gastric cancer;ko05146//Amoebiasis	Human Diseases	Cancers: Specific types;Infectious diseases: Parasitic	-1.82285
Mamb007010	ko00310//Lysine degradation	Metabolism	Amino acid metabolism	-1.81472
Mamb012182	ko00532//Glycosaminoglycan biosynthesis - chondroitin sulfate / dermatan sulfate	Metabolism	Glycan biosynthesis and metabolism	-1.81435
BGI_novel_G001416	ko01100//Metabolic pathways;ko00520//Amino sugar and nucleotide sugar metabolism	Metabolism	Global and overview maps;Carbohydrate metabolism	-1.80831
Mamb012531	ko00532//Glycosaminoglycan biosynthesis - chondroitin sulfate / dermatan sulfate	Metabolism	Glycan biosynthesis and metabolism	-1.7955
BGI_novel_G001775	ko04136//Autophagy - other;ko03013//RNA transport;ko04371//Apelin signaling pathway;ko05152//Tuberculosis;ko05032//Morphine addiction;ko04145//Phagosome;ko01100//Metabolic pathways;ko00310//Lysine degradation;ko04080//Neuroactive ligand-receptor interaction;ko04915//Estrogen signaling pathway;ko04070//Phosphatidylinositol signaling system;ko04742//Taste transduction;ko00562//Inositol phosphate me…	Metabolism;Cellular Processes;Environmental Information Processing;Human Diseases;Genetic Information Processing;Organismal Systems	Transport and catabolism;Carbohydrate metabolism;Nervous system;Sensory system;Global and overview maps;Endocrine system;Infectious diseases: Viral;Signal transduction;Substance dependence;Signaling molecules and interaction;Amino acid metabolism;Infectious diseases: Bacterial;Translation	-1.79152
Mamb016424	ko04062//Chemokine signaling pathway;ko04666//Fc gamma R-mediated phagocytosis	Organismal Systems	Immune system	-1.77898
Mamb022808	ko01100//Metabolic pathways;ko00760//Nicotinate and nicotinamide metabolism	Metabolism	Global and overview maps;Metabolism of cofactors and vitamins	-1.76938
Mamb000090	ko04080//Neuroactive ligand-receptor interaction;ko00310//Lysine degradation;ko01100//Metabolic pathways;ko04970//Salivary secretion;ko04371//Apelin signaling pathway;ko04926//Relaxin signaling pathway;ko04146//Peroxisome;ko00260//Glycine, serine and threonine metabolism;ko05010//Alzheimer disease;ko04713//Circadian entrainment;ko04020//Calcium signaling pathway;ko04921//Oxytocin signaling pathway	Metabolism;Environmental Information Processing;Human Diseases;Organismal Systems;Cellular Processes	Signaling molecules and interaction;Amino acid metabolism;Digestive system;Neurodegenerative diseases;Environmental adaptation;Global and overview maps;Signal transduction;Transport and catabolism;Endocrine system	-1.76898
Mamb030248	ko04621//NOD-like receptor signaling pathway	Organismal Systems	Immune system	-1.76222
Mamb000946	ko04621//NOD-like receptor signaling pathway	Organismal Systems	Immune system	-1.75652
BGI_novel_G000245	ko03030//DNA replication;ko04520//Adherens junction;ko04910//Insulin signaling pathway;ko04931//Insulin resistance;ko04514//Cell adhesion molecules (CAMs);ko03410//Base excision repair;ko03420//Nucleotide excision repair	Human Diseases;Genetic Information Processing;Environmental Information Processing;Organismal Systems;Cellular Processes	Replication and repair;Endocrine system;Endocrine and metabolic diseases;Signaling molecules and interaction;Cellular community - eukaryotes	-1.73987
Mamb025308	ko04371//Apelin signaling pathway;ko01040//Biosynthesis of unsaturated fatty acids;ko00120//Primary bile acid biosynthesis;ko03410//Base excision repair;ko05225//Hepatocellular carcinoma;ko04976//Bile secretion;ko04022//cGMP-PKG signaling pathway;ko04974//Protein digestion and absorption;ko00430//Taurine and hypotaurine metabolism;ko04020//Calcium signaling pathway;ko03420//Nucleotide excision re…	Genetic Information Processing;Metabolism;Cellular Processes;Organismal Systems;Human Diseases;Environmental Information Processing	Replication and repair;Metabolism of other amino acids;Signal transduction;Cancers: Specific types;Transport and catabolism;Lipid metabolism;Global and overview maps;Sensory system;Digestive system;Environmental adaptation	-1.73707
Mamb028366	ko04060//Cytokine-cytokine receptor interaction	Environmental Information Processing	Signaling molecules and interaction	-1.72769
Mamb013081	ko03050//Proteasome	Genetic Information Processing	Folding, sorting and degradation	-1.72492
Mamb023611	ko04910//Insulin signaling pathway;ko04931//Insulin resistance	Organismal Systems;Human Diseases	Endocrine and metabolic diseases;Endocrine system	-1.70985
BGI_novel_G002086	ko04260//Cardiac muscle contraction;ko05010//Alzheimer disease;ko04714//Thermogenesis;ko01100//Metabolic pathways;ko04932//Non-alcoholic fatty liver disease (NAFLD);ko00190//Oxidative phosphorylation;ko05012//Parkinson disease;ko05016//Huntington disease	Metabolism;Organismal Systems;Human Diseases	Endocrine and metabolic diseases;Global and overview maps;Energy metabolism;Circulatory system;Environmental adaptation;Neurodegenerative diseases	-1.70932
BGI_novel_G000576	ko03013//RNA transport;ko05416//Viral myocarditis;ko04137//Mitophagy - animal;ko05202//Transcriptional misregulation in cancer;ko05211//Renal cell carcinoma	Cellular Processes;Genetic Information Processing;Human Diseases	Cancers: Specific types;Transport and catabolism;Cancers: Overview;Translation;Cardiovascular diseases	-1.70701
BGI_novel_G002212	ko05152//Tuberculosis;ko04145//Phagosome	Cellular Processes;Human Diseases	Transport and catabolism;Infectious diseases: Bacterial	-1.70469
Mamb027720	ko01200//Carbon metabolism;ko04970//Salivary secretion;ko00620//Pyruvate metabolism;ko05146//Amoebiasis;ko05226//Gastric cancer;ko01100//Metabolic pathways	Human Diseases;Organismal Systems;Metabolism	Carbohydrate metabolism;Cancers: Specific types;Digestive system;Infectious diseases: Parasitic;Global and overview maps	-1.70368
Mamb009723	ko05206//MicroRNAs in cancer;ko04510//Focal adhesion;ko04151//PI3K-Akt signaling pathway;ko05165//Human papillomavirus infection;ko04512//ECM-receptor interaction	Cellular Processes;Environmental Information Processing;Human Diseases	Infectious diseases: Viral;Cancers: Overview;Cellular community - eukaryotes;Signaling molecules and interaction;Signal transduction	-1.69991
Mamb001577	ko05152//Tuberculosis;ko04072//Phospholipase D signaling pathway;ko05169//Epstein-Barr virus infection;ko05322//Systemic lupus erythematosus;ko05202//Transcriptional misregulation in cancer;ko05146//Amoebiasis;ko04640//Hematopoietic cell lineage;ko04145//Phagosome;ko04666//Fc gamma R-mediated phagocytosis;ko04662//B cell receptor signaling pathway;ko04020//Calcium signaling pathway;ko05143//Afric…	Environmental Information Processing;Human Diseases;Organismal Systems;Cellular Processes	Immune diseases;Cardiovascular diseases;Transport and catabolism;Signal transduction;Infectious diseases: Viral;Immune system;Infectious diseases: Bacterial;Cancers: Overview;Infectious diseases: Parasitic	-1.69394
BGI_novel_G002067	ko04672//Intestinal immune network for IgA production	Organismal Systems	Immune system	-1.67639
Mamb020302	ko03010//Ribosome;ko03320//PPAR signaling pathway	Organismal Systems;Genetic Information Processing	Endocrine system;Translation	-1.66238
Mamb023259	ko04723//Retrograde endocannabinoid signaling;ko05033//Nicotine addiction;ko05032//Morphine addiction;ko04727//GABAergic synapse;ko04146//Peroxisome;ko04080//Neuroactive ligand-receptor interaction;ko02010//ABC transporters	Organismal Systems;Environmental Information Processing;Cellular Processes;Human Diseases	Substance dependence;Nervous system;Membrane transport;Transport and catabolism;Signaling molecules and interaction	-1.65791
Mamb022711	ko04979//Cholesterol metabolism;ko00100//Steroid biosynthesis	Metabolism;Organismal Systems	Digestive system;Lipid metabolism	-1.65464
BGI_novel_G002648	ko05202//Transcriptional misregulation in cancer;ko04015//Rap1 signaling pathway;ko04014//Ras signaling pathway;ko04010//MAPK signaling pathway;ko04151//PI3K-Akt signaling pathway;ko04510//Focal adhesion;ko04066//HIF-1 signaling pathway;ko05323//Rheumatoid arthritis	Environmental Information Processing;Human Diseases;Cellular Processes	Signal transduction;Immune diseases;Cellular community - eukaryotes;Cancers: Overview	-1.64733
Mamb026757	ko05169//Epstein-Barr virus infection;ko05165//Human papillomavirus infection;ko04330//Notch signaling pathway;ko05203//Viral carcinogenesis;ko04530//Tight junction;ko04658//Th1 and Th2 cell differentiation	Cellular Processes;Organismal Systems;Human Diseases;Environmental Information Processing	Cellular community - eukaryotes;Signal transduction;Cancers: Overview;Infectious diseases: Viral;Immune system	-1.64631
Mamb021389	ko04137//Mitophagy - animal	Cellular Processes	Transport and catabolism	-1.64364
Mamb021308	ko04621//NOD-like receptor signaling pathway	Organismal Systems	Immune system	-1.64081
Mamb025665	ko04714//Thermogenesis;ko01100//Metabolic pathways;ko00190//Oxidative phosphorylation	Organismal Systems;Metabolism	Global and overview maps;Environmental adaptation;Energy metabolism	-1.64039
Mamb023065	ko05133//Pertussis;ko05164//Influenza A;ko04625//C-type lectin receptor signaling pathway;ko04217//Necroptosis;ko04621//NOD-like receptor signaling pathway	Organismal Systems;Human Diseases;Cellular Processes	Cell growth and death;Immune system;Infectious diseases: Bacterial;Infectious diseases: Viral	-1.63501
Mamb025401	ko03013//RNA transport;ko03008//Ribosome biogenesis in eukaryotes	Genetic Information Processing	Translation	-1.6295
Mamb002063	ko04621//NOD-like receptor signaling pathway	Organismal Systems	Immune system	-1.6275
Mamb026116	ko05130//Pathogenic Escherichia coli infection;ko04540//Gap junction;ko04530//Tight junction;ko04145//Phagosome;ko04210//Apoptosis	Human Diseases;Cellular Processes	Cell growth and death;Transport and catabolism;Infectious diseases: Bacterial;Cellular community - eukaryotes	-1.62303
BGI_novel_G002475	ko03420//Nucleotide excision repair;ko04110//Cell cycle;ko05169//Epstein-Barr virus infection;ko04330//Notch signaling pathway;ko03022//Basal transcription factors	Environmental Information Processing;Genetic Information Processing;Human Diseases;Cellular Processes	Replication and repair;Signal transduction;Transcription;Cell growth and death;Infectious diseases: Viral	-1.60604
Mamb030008	ko04217//Necroptosis;ko04625//C-type lectin receptor signaling pathway;ko04621//NOD-like receptor signaling pathway;ko05164//Influenza A;ko05133//Pertussis	Cellular Processes;Human Diseases;Organismal Systems	Infectious diseases: Bacterial;Infectious diseases: Viral;Immune system;Cell growth and death	-1.59324
Mamb013383	ko04137//Mitophagy - animal;ko03013//RNA transport;ko05416//Viral myocarditis;ko03018//RNA degradation;ko03015//mRNA surveillance pathway	Genetic Information Processing;Human Diseases;Cellular Processes	Transport and catabolism;Translation;Folding, sorting and degradation;Cardiovascular diseases	-1.57974
BGI_novel_G001910	ko04080//Neuroactive ligand-receptor interaction	Environmental Information Processing	Signaling molecules and interaction	-1.57671
BGI_novel_G000304	ko01100//Metabolic pathways;ko00534//Glycosaminoglycan biosynthesis - heparan sulfate / heparin	Metabolism	Global and overview maps;Glycan biosynthesis and metabolism	-1.57009
BGI_novel_G002183	ko03420//Nucleotide excision repair;ko04714//Thermogenesis;ko03410//Base excision repair;ko03030//DNA replication;ko05225//Hepatocellular carcinoma	Organismal Systems;Human Diseases;Genetic Information Processing	Replication and repair;Cancers: Specific types;Environmental adaptation	-1.56982
BGI_novel_G000779	ko04217//Necroptosis;ko05133//Pertussis;ko04621//NOD-like receptor signaling pathway;ko05164//Influenza A;ko04625//C-type lectin receptor signaling pathway	Organismal Systems;Cellular Processes;Human Diseases	Cell growth and death;Infectious diseases: Bacterial;Infectious diseases: Viral;Immune system	-1.56962
Mamb023245	ko05203//Viral carcinogenesis;ko05169//Epstein-Barr virus infection;ko05200//Pathways in cancer;ko04110//Cell cycle;ko05222//Small cell lung cancer;ko04120//Ubiquitin mediated proteolysis;ko04068//FoxO signaling pathway;ko05168//Herpes simplex infection;ko04150//mTOR signaling pathway	Genetic Information Processing;Human Diseases;Cellular Processes;Environmental Information Processing	Infectious diseases: Viral;Cancers: Overview;Cell growth and death;Signal transduction;Folding, sorting and degradation;Cancers: Specific types	-1.5606
Mamb021885	ko01100//Metabolic pathways;ko00520//Amino sugar and nucleotide sugar metabolism	Metabolism	Carbohydrate metabolism;Global and overview maps	-1.55366
Mamb004484	ko01100//Metabolic pathways;ko00670//One carbon pool by folate	Metabolism	Metabolism of cofactors and vitamins;Global and overview maps	-1.53571
Mamb020860	ko05221//Acute myeloid leukemia;ko05168//Herpes simplex infection;ko04710//Circadian rhythm;ko04713//Circadian entrainment;ko04711//Circadian rhythm - fly;ko05202//Transcriptional misregulation in cancer	Human Diseases;Organismal Systems	Cancers: Overview;Cancers: Specific types;Environmental adaptation;Infectious diseases: Viral	-1.53214
Mamb011290	ko00072//Synthesis and degradation of ketone bodies;ko00650//Butanoate metabolism;ko01100//Metabolic pathways	Metabolism	Global and overview maps;Carbohydrate metabolism;Lipid metabolism	-1.52248
Mamb012539	ko04510//Focal adhesion;ko05165//Human papillomavirus infection;ko05206//MicroRNAs in cancer;ko04151//PI3K-Akt signaling pathway;ko04512//ECM-receptor interaction;ko00532//Glycosaminoglycan biosynthesis - chondroitin sulfate / dermatan sulfate	Metabolism;Cellular Processes;Environmental Information Processing;Human Diseases	Signal transduction;Glycan biosynthesis and metabolism;Cellular community - eukaryotes;Infectious diseases: Viral;Signaling molecules and interaction;Cancers: Overview	-1.52017
Mamb015830	ko00260//Glycine, serine and threonine metabolism;ko01100//Metabolic pathways;ko00860//Porphyrin and chlorophyll metabolism	Metabolism	Global and overview maps;Amino acid metabolism;Metabolism of cofactors and vitamins	-1.51297
Mamb015138	ko04060//Cytokine-cytokine receptor interaction;ko04062//Chemokine signaling pathway	Organismal Systems;Environmental Information Processing	Immune system;Signaling molecules and interaction	-1.50075
Mamb027529	ko03030//DNA replication;ko03410//Base excision repair;ko04550//Signaling pathways regulating pluripotency of stem cells;ko03450//Non-homologous end-joining;ko05205//Proteoglycans in cancer	Human Diseases;Genetic Information Processing;Cellular Processes	Cellular community - eukaryotes;Cancers: Overview;Replication and repair	-1.48582
Mamb023021	ko04217//Necroptosis;ko04621//NOD-like receptor signaling pathway;ko05133//Pertussis;ko04625//C-type lectin receptor signaling pathway;ko05164//Influenza A	Human Diseases;Organismal Systems;Cellular Processes	Infectious diseases: Bacterial;Infectious diseases: Viral;Immune system;Cell growth and death	-1.4829
Mamb009713	ko04151//PI3K-Akt signaling pathway;ko04512//ECM-receptor interaction;ko05165//Human papillomavirus infection;ko04510//Focal adhesion;ko05206//MicroRNAs in cancer	Cellular Processes;Human Diseases;Environmental Information Processing	Cellular community - eukaryotes;Signaling molecules and interaction;Infectious diseases: Viral;Cancers: Overview;Signal transduction	-1.47815
Mamb004253	ko05152//Tuberculosis;ko04145//Phagosome	Cellular Processes;Human Diseases	Infectious diseases: Bacterial;Transport and catabolism	-1.46729
Mamb028232	ko04110//Cell cycle;ko05165//Human papillomavirus infection;ko04152//AMPK signaling pathway;ko05203//Viral carcinogenesis;ko04914//Progesterone-mediated oocyte maturation;ko05169//Epstein-Barr virus infection;ko04218//Cellular senescence;ko05161//Hepatitis B;ko05166//Human T-cell leukemia virus 1 infection	Cellular Processes;Human Diseases;Organismal Systems;Environmental Information Processing	Endocrine system;Signal transduction;Infectious diseases: Viral;Cancers: Overview;Cell growth and death	-1.46047
BGI_novel_G000577	ko04520//Adherens junction;ko04024//cAMP signaling pathway;ko04514//Cell adhesion molecules (CAMs);ko04672//Intestinal immune network for IgA production;ko04931//Insulin resistance;ko04910//Insulin signaling pathway	Environmental Information Processing;Organismal Systems;Cellular Processes;Human Diseases	Signal transduction;Signaling molecules and interaction;Immune system;Endocrine system;Endocrine and metabolic diseases;Cellular community - eukaryotes	-1.44617
Mamb019002	ko04137//Mitophagy - animal	Cellular Processes	Transport and catabolism	-1.44598
Mamb016281	ko05310//Asthma;ko04612//Antigen processing and presentation;ko04659//Th17 cell differentiation;ko04145//Phagosome;ko04672//Intestinal immune network for IgA production;ko04940//Type I diabetes mellitus;ko05152//Tuberculosis;ko05150//Staphylococcus aureus infection;ko04514//Cell adhesion molecules (CAMs);ko04640//Hematopoietic cell lineage;ko05322//Systemic lupus erythematosus;ko05145//Toxoplasmo…	Organismal Systems;Human Diseases;Cellular Processes;Environmental Information Processing	Immune diseases;Signaling molecules and interaction;Infectious diseases: Parasitic;Infectious diseases: Bacterial;Infectious diseases: Viral;Transport and catabolism;Cardiovascular diseases;Immune system;Endocrine and metabolic diseases	-1.44515
Mamb029608	ko04670//Leukocyte transendothelial migration;ko00310//Lysine degradation;ko05206//MicroRNAs in cancer;ko04391//Hippo signaling pathway - fly;ko04530//Tight junction;ko04934//Cushing syndrome;ko05162//Measles;ko04390//Hippo signaling pathway;ko05205//Proteoglycans in cancer;ko04392//Hippo signaling pathway - multiple species;ko04810//Regulation of actin cytoskeleton	Organismal Systems;Human Diseases;Metabolism;Environmental Information Processing;Cellular Processes	Immune system;Infectious diseases: Viral;Cancers: Overview;Signal transduction;Endocrine and metabolic diseases;Amino acid metabolism;Cellular community - eukaryotes;Cell motility	-1.44507
Mamb021850	ko04062//Chemokine signaling pathway;ko04668//TNF signaling pathway;ko04657//IL-17 signaling pathway;ko04060//Cytokine-cytokine receptor interaction;ko05323//Rheumatoid arthritis	Organismal Systems;Human Diseases;Environmental Information Processing	Signal transduction;Immune diseases;Immune system;Signaling molecules and interaction	-1.43992
Mamb023485	ko04740//Olfactory transduction	Organismal Systems	Sensory system	-1.43861
Mamb021747	ko04672//Intestinal immune network for IgA production	Organismal Systems	Immune system	-1.43792
Mamb020447	ko05152//Tuberculosis;ko05226//Gastric cancer;ko04145//Phagosome	Cellular Processes;Human Diseases	Infectious diseases: Bacterial;Cancers: Specific types;Transport and catabolism	-1.43652
Mamb023194	ko05200//Pathways in cancer;ko05221//Acute myeloid leukemia	Human Diseases	Cancers: Overview;Cancers: Specific types	-1.41801
BGI_novel_G002179	ko05225//Hepatocellular carcinoma;ko03030//DNA replication;ko03420//Nucleotide excision repair;ko03410//Base excision repair;ko04714//Thermogenesis	Genetic Information Processing;Organismal Systems;Human Diseases	Environmental adaptation;Cancers: Specific types;Replication and repair	-1.41731
Mamb009568	ko05164//Influenza A;ko04625//C-type lectin receptor signaling pathway;ko05133//Pertussis;ko04621//NOD-like receptor signaling pathway;ko04217//Necroptosis	Organismal Systems;Cellular Processes;Human Diseases	Infectious diseases: Viral;Infectious diseases: Bacterial;Cell growth and death;Immune system	-1.41362
Mamb009964	ko05133//Pertussis;ko04145//Phagosome;ko04610//Complement and coagulation cascades;ko05134//Legionellosis;ko05168//Herpes simplex infection;ko04080//Neuroactive ligand-receptor interaction;ko05140//Leishmaniasis;ko05142//Chagas disease (American trypanosomiasis);ko05322//Systemic lupus erythematosus;ko05203//Viral carcinogenesis;ko05152//Tuberculosis;ko05150//Staphylococcus aureus infection;ko051…	Environmental Information Processing;Organismal Systems;Cellular Processes;Human Diseases	Cancers: Overview;Infectious diseases: Parasitic;Immune system;Immune diseases;Infectious diseases: Viral;Signaling molecules and interaction;Transport and catabolism;Infectious diseases: Bacterial	-1.40964
Mamb013080	ko03050//Proteasome	Genetic Information Processing	Folding, sorting and degradation	-1.40387
BGI_novel_G002902	ko04915//Estrogen signaling pathway	Organismal Systems	Endocrine system	-1.40107
Mamb022288	ko04110//Cell cycle	Cellular Processes	Cell growth and death	-1.39563
Mamb016283	ko04659//Th17 cell differentiation;ko05145//Toxoplasmosis;ko05416//Viral myocarditis;ko04940//Type I diabetes mellitus;ko05321//Inflammatory bowel disease (IBD);ko04672//Intestinal immune network for IgA production;ko05166//Human T-cell leukemia virus 1 infection;ko05152//Tuberculosis;ko05323//Rheumatoid arthritis;ko04658//Th1 and Th2 cell differentiation;ko04514//Cell adhesion molecules (CAMs);k…	Cellular Processes;Human Diseases;Environmental Information Processing;Organismal Systems	Immune diseases;Endocrine and metabolic diseases;Cardiovascular diseases;Signaling molecules and interaction;Transport and catabolism;Infectious diseases: Parasitic;Immune system;Infectious diseases: Bacterial;Infectious diseases: Viral	-1.39427
Mamb027570	ko01522//Endocrine resistance;ko04919//Thyroid hormone signaling pathway	Human Diseases;Organismal Systems	Endocrine system;Drug resistance: Antineoplastic	-1.39038
Mamb005072	ko03013//RNA transport;ko03008//Ribosome biogenesis in eukaryotes	Genetic Information Processing	Translation	-1.38964
BGI_novel_G002761	ko00982//Drug metabolism - cytochrome P450;ko00830//Retinol metabolism;ko00053//Ascorbate and aldarate metabolism;ko05204//Chemical carcinogenesis;ko00980//Metabolism of xenobiotics by cytochrome P450;ko01100//Metabolic pathways;ko00040//Pentose and glucuronate interconversions;ko00140//Steroid hormone biosynthesis;ko00860//Porphyrin and chlorophyll metabolism;ko00983//Drug metabolism - other enz…	Human Diseases;Metabolism	Global and overview maps;Carbohydrate metabolism;Metabolism of cofactors and vitamins;Cancers: Overview;Xenobiotics biodegradation and metabolism;Lipid metabolism	-1.38442
Mamb011289	ko01230//Biosynthesis of amino acids;ko01100//Metabolic pathways;ko00400//Phenylalanine, tyrosine and tryptophan biosynthesis	Metabolism	Global and overview maps;Amino acid metabolism	-1.38129
Mamb012825	ko00534//Glycosaminoglycan biosynthesis - heparan sulfate / heparin;ko01100//Metabolic pathways	Metabolism	Global and overview maps;Glycan biosynthesis and metabolism	-1.36404
Mamb001317	ko04530//Tight junction	Cellular Processes	Cellular community - eukaryotes	-1.36176
Mamb020859	ko05165//Human papillomavirus infection	Human Diseases	Infectious diseases: Viral	-1.35843
Mamb020796	ko04740//Olfactory transduction	Organismal Systems	Sensory system	-1.35787
Mamb029509	ko05133//Pertussis;ko04625//C-type lectin receptor signaling pathway;ko04621//NOD-like receptor signaling pathway;ko04217//Necroptosis;ko05164//Influenza A	Cellular Processes;Organismal Systems;Human Diseases	Immune system;Infectious diseases: Bacterial;Cell growth and death;Infectious diseases: Viral	-1.34903
Mamb014773	ko04514//Cell adhesion molecules (CAMs);ko04640//Hematopoietic cell lineage;ko04662//B cell receptor signaling pathway	Organismal Systems;Environmental Information Processing	Signaling molecules and interaction;Immune system	-1.34562
Mamb021179	ko04080//Neuroactive ligand-receptor interaction	Environmental Information Processing	Signaling molecules and interaction	-1.34248
BGI_novel_G002672	ko03410//Base excision repair;ko04520//Adherens junction;ko04726//Serotonergic synapse;ko04910//Insulin signaling pathway;ko04913//Ovarian steroidogenesis;ko00590//Arachidonic acid metabolism;ko03420//Nucleotide excision repair;ko04931//Insulin resistance;ko05145//Toxoplasmosis;ko04514//Cell adhesion molecules (CAMs);ko04664//Fc epsilon RI signaling pathway;ko01100//Metabolic pathways;ko03030//DN…	Environmental Information Processing;Cellular Processes;Metabolism;Genetic Information Processing;Organismal Systems;Human Diseases	Lipid metabolism;Global and overview maps;Immune system;Nervous system;Endocrine system;Infectious diseases: Parasitic;Endocrine and metabolic diseases;Replication and repair;Cellular community - eukaryotes;Signaling molecules and interaction	-1.34188
Mamb020505	ko04740//Olfactory transduction	Organismal Systems	Sensory system	-1.33461
BGI_novel_G002069	ko05225//Hepatocellular carcinoma;ko00561//Glycerolipid metabolism;ko04623//Cytosolic DNA-sensing pathway;ko01100//Metabolic pathways;ko00564//Glycerophospholipid metabolism;ko03020//RNA polymerase	Genetic Information Processing;Organismal Systems;Metabolism;Human Diseases	Lipid metabolism;Cancers: Specific types;Immune system;Transcription;Global and overview maps	-1.33232
Mamb004392	ko04625//C-type lectin receptor signaling pathway;ko05133//Pertussis;ko04217//Necroptosis;ko04621//NOD-like receptor signaling pathway;ko05164//Influenza A	Organismal Systems;Human Diseases;Cellular Processes	Infectious diseases: Viral;Infectious diseases: Bacterial;Cell growth and death;Immune system	-1.32989
Mamb021314	ko04215//Apoptosis - multiple species;ko04210//Apoptosis	Cellular Processes	Cell growth and death	-1.32907
Mamb012847	ko04621//NOD-like receptor signaling pathway;ko04625//C-type lectin receptor signaling pathway;ko04217//Necroptosis;ko05164//Influenza A;ko05133//Pertussis	Organismal Systems;Cellular Processes;Human Diseases	Infectious diseases: Viral;Immune system;Cell growth and death;Infectious diseases: Bacterial	-1.32764
Mamb027127	ko04914//Progesterone-mediated oocyte maturation;ko04114//Oocyte meiosis;ko04520//Adherens junction;ko04110//Cell cycle	Organismal Systems;Cellular Processes	Cellular community - eukaryotes;Endocrine system;Cell growth and death	-1.32281
Mamb024020	ko04610//Complement and coagulation cascades;ko05205//Proteoglycans in cancer	Organismal Systems;Human Diseases	Cancers: Overview;Immune system	-1.32171
Mamb001985	ko04672//Intestinal immune network for IgA production	Organismal Systems	Immune system	-1.3169
Mamb029859	ko04670//Leukocyte transendothelial migration;ko04530//Tight junction;ko04514//Cell adhesion molecules (CAMs);ko05120//Epithelial cell signaling in Helicobacter pylori infection	Cellular Processes;Human Diseases;Environmental Information Processing;Organismal Systems	Immune system;Cellular community - eukaryotes;Infectious diseases: Bacterial;Signaling molecules and interaction	-1.31656
Mamb020027	ko01100//Metabolic pathways;ko00520//Amino sugar and nucleotide sugar metabolism	Metabolism	Carbohydrate metabolism;Global and overview maps	-1.3089
Mamb023494	ko04740//Olfactory transduction	Organismal Systems	Sensory system	-1.30854
Mamb029021	ko04934//Cushing syndrome;ko04925//Aldosterone synthesis and secretion;ko04151//PI3K-Akt signaling pathway;ko04927//Cortisol synthesis and secretion;ko04010//MAPK signaling pathway	Human Diseases;Organismal Systems;Environmental Information Processing	Endocrine system;Endocrine and metabolic diseases;Signal transduction	-1.30715
Mamb008547	ko01100//Metabolic pathways;ko00534//Glycosaminoglycan biosynthesis - heparan sulfate / heparin;ko04080//Neuroactive ligand-receptor interaction;ko04724//Glutamatergic synapse	Metabolism;Environmental Information Processing;Organismal Systems	Signaling molecules and interaction;Glycan biosynthesis and metabolism;Nervous system;Global and overview maps	-1.30428
Mamb009087	ko03030//DNA replication	Genetic Information Processing	Replication and repair	-1.3035
Mamb008042	ko04612//Antigen processing and presentation;ko05162//Measles;ko04940//Type I diabetes mellitus;ko04672//Intestinal immune network for IgA production;ko04064//NF-kappa B signaling pathway;ko04658//Th1 and Th2 cell differentiation;ko05323//Rheumatoid arthritis;ko05310//Asthma;ko04514//Cell adhesion molecules (CAMs);ko05142//Chagas disease (American trypanosomiasis);ko05322//Systemic lupus erythema…	Environmental Information Processing;Organismal Systems;Human Diseases	Immune diseases;Immune system;Infectious diseases: Parasitic;Infectious diseases: Viral;Cardiovascular diseases;Signaling molecules and interaction;Endocrine and metabolic diseases;Cancers: Overview;Infectious diseases: Bacterial;Signal transduction	-1.29828
Mamb010271	ko05100//Bacterial invasion of epithelial cells	Human Diseases	Infectious diseases: Bacterial	-1.29687
Mamb023505	ko04740//Olfactory transduction	Organismal Systems	Sensory system	-1.29656
BGI_novel_G001065	ko05203//Viral carcinogenesis;ko05322//Systemic lupus erythematosus;ko05167//Kaposi sarcoma-associated herpesvirus infection;ko05140//Leishmaniasis;ko05133//Pertussis;ko04080//Neuroactive ligand-receptor interaction;ko05152//Tuberculosis;ko04610//Complement and coagulation cascades;ko05168//Herpes simplex infection;ko04145//Phagosome;ko05150//Staphylococcus aureus infection;ko05142//Chagas diseas…	Organismal Systems;Environmental Information Processing;Cellular Processes;Human Diseases	Infectious diseases: Viral;Cellular community - eukaryotes;Transport and catabolism;Immune system;Signaling molecules and interaction;Infectious diseases: Bacterial;Cancers: Overview;Immune diseases;Infectious diseases: Parasitic	-1.29509
BGI_novel_G002654	ko05164//Influenza A;ko04621//NOD-like receptor signaling pathway;ko05133//Pertussis;ko04625//C-type lectin receptor signaling pathway;ko04217//Necroptosis	Organismal Systems;Human Diseases;Cellular Processes	Infectious diseases: Viral;Infectious diseases: Bacterial;Immune system;Cell growth and death	-1.29123
Mamb009722	ko03320//PPAR signaling pathway;ko04979//Cholesterol metabolism	Organismal Systems	Digestive system;Endocrine system	-1.28819
Mamb000068	ko04360//Axon guidance	Organismal Systems	Development	-1.28681
Mamb009806	ko04066//HIF-1 signaling pathway;ko04145//Phagosome;ko04640//Hematopoietic cell lineage;ko04216//Ferroptosis;ko04144//Endocytosis	Environmental Information Processing;Organismal Systems;Cellular Processes	Transport and catabolism;Cell growth and death;Signal transduction;Immune system	-1.28219
Mamb000367	ko01100//Metabolic pathways;ko04145//Phagosome;ko04070//Phosphatidylinositol signaling system;ko03420//Nucleotide excision repair;ko00310//Lysine degradation;ko04140//Autophagy - animal;ko05152//Tuberculosis;ko04371//Apelin signaling pathway;ko05167//Kaposi sarcoma-associated herpesvirus infection;ko04136//Autophagy - other;ko00562//Inositol phosphate metabolism	Cellular Processes;Environmental Information Processing;Genetic Information Processing;Human Diseases;Metabolism	Transport and catabolism;Global and overview maps;Infectious diseases: Viral;Amino acid metabolism;Infectious diseases: Bacterial;Signal transduction;Replication and repair;Carbohydrate metabolism	-1.27934
Mamb005983	ko05200//Pathways in cancer;ko04330//Notch signaling pathway;ko01522//Endocrine resistance;ko05224//Breast cancer;ko04658//Th1 and Th2 cell differentiation	Environmental Information Processing;Human Diseases;Organismal Systems	Drug resistance: Antineoplastic;Immune system;Signal transduction;Cancers: Overview;Cancers: Specific types	-1.27902
Mamb013064	ko05320//Autoimmune thyroid disease;ko05416//Viral myocarditis;ko04210//Apoptosis;ko05332//Graft-versus-host disease;ko05330//Allograft rejection;ko04940//Type I diabetes mellitus;ko04650//Natural killer cell mediated cytotoxicity	Cellular Processes;Organismal Systems;Human Diseases	Cardiovascular diseases;Immune system;Cell growth and death;Immune diseases;Endocrine and metabolic diseases	-1.27672
Mamb022816	ko04621//NOD-like receptor signaling pathway	Organismal Systems	Immune system	-1.27525
Mamb023663	ko04740//Olfactory transduction	Organismal Systems	Sensory system	-1.27473
Mamb027082	ko04932//Non-alcoholic fatty liver disease (NAFLD);ko01100//Metabolic pathways;ko04260//Cardiac muscle contraction;ko05016//Huntington disease;ko00190//Oxidative phosphorylation;ko05010//Alzheimer disease;ko04714//Thermogenesis;ko05012//Parkinson disease	Metabolism;Human Diseases;Organismal Systems	Neurodegenerative diseases;Energy metabolism;Environmental adaptation;Endocrine and metabolic diseases;Global and overview maps;Circulatory system	-1.27307
Mamb009702	ko04217//Necroptosis;ko05164//Influenza A;ko04621//NOD-like receptor signaling pathway;ko04625//C-type lectin receptor signaling pathway;ko05133//Pertussis	Organismal Systems;Cellular Processes;Human Diseases	Immune system;Cell growth and death;Infectious diseases: Bacterial;Infectious diseases: Viral	-1.26624
Mamb002567	ko01523//Antifolate resistance;ko00790//Folate biosynthesis	Human Diseases;Metabolism	Drug resistance: Antineoplastic;Metabolism of cofactors and vitamins	-1.2658
Mamb022528	ko00910//Nitrogen metabolism;ko04972//Pancreatic secretion;ko04971//Gastric acid secretion;ko04964//Proximal tubule bicarbonate reclamation;ko04976//Bile secretion;ko04966//Collecting duct acid secretion	Organismal Systems;Metabolism	Digestive system;Excretory system;Energy metabolism	-1.26338
BGI_novel_G000308	ko03420//Nucleotide excision repair;ko03030//DNA replication;ko00650//Butanoate metabolism;ko04714//Thermogenesis;ko05225//Hepatocellular carcinoma;ko00280//Valine, leucine and isoleucine degradation;ko03410//Base excision repair;ko00072//Synthesis and degradation of ketone bodies	Metabolism;Human Diseases;Genetic Information Processing;Organismal Systems	Carbohydrate metabolism;Environmental adaptation;Replication and repair;Cancers: Specific types;Amino acid metabolism;Lipid metabolism	-1.26084
BGI_novel_G002223	ko05231//Choline metabolism in cancer;ko04218//Cellular senescence	Cellular Processes;Human Diseases	Cancers: Overview;Cell growth and death	-1.26076
Mamb016462	ko04931//Insulin resistance;ko04910//Insulin signaling pathway	Organismal Systems;Human Diseases	Endocrine system;Endocrine and metabolic diseases	-1.2576
Mamb024863	ko05133//Pertussis;ko04621//NOD-like receptor signaling pathway;ko05164//Influenza A;ko04625//C-type lectin receptor signaling pathway;ko04217//Necroptosis	Organismal Systems;Human Diseases;Cellular Processes	Cell growth and death;Immune system;Infectious diseases: Bacterial;Infectious diseases: Viral	-1.25519
Mamb030156	ko04217//Necroptosis;ko05164//Influenza A;ko05133//Pertussis;ko04625//C-type lectin receptor signaling pathway;ko04621//NOD-like receptor signaling pathway	Organismal Systems;Human Diseases;Cellular Processes	Immune system;Infectious diseases: Bacterial;Infectious diseases: Viral;Cell growth and death	-1.25435
Mamb014626	ko04137//Mitophagy - animal;ko03013//RNA transport;ko03015//mRNA surveillance pathway;ko03018//RNA degradation	Cellular Processes;Genetic Information Processing	Translation;Folding, sorting and degradation;Transport and catabolism	-1.25109
Mamb023668	ko04740//Olfactory transduction	Organismal Systems	Sensory system	-1.25106
Mamb000578	ko04530//Tight junction;ko05120//Epithelial cell signaling in Helicobacter pylori infection;ko03013//RNA transport;ko05160//Hepatitis C;ko04514//Cell adhesion molecules (CAMs);ko04670//Leukocyte transendothelial migration	Human Diseases;Genetic Information Processing;Organismal Systems;Environmental Information Processing;Cellular Processes	Immune system;Infectious diseases: Bacterial;Infectious diseases: Viral;Cellular community - eukaryotes;Translation;Signaling molecules and interaction	-1.25093
Mamb013067	ko04915//Estrogen signaling pathway	Organismal Systems	Endocrine system	-1.24943
Mamb002066	ko04621//NOD-like receptor signaling pathway	Organismal Systems	Immune system	-1.2478
Mamb023173	ko00562//Inositol phosphate metabolism;ko01100//Metabolic pathways;ko04070//Phosphatidylinositol signaling system	Environmental Information Processing;Metabolism	Carbohydrate metabolism;Signal transduction;Global and overview maps	-1.24414
Mamb023352	ko04725//Cholinergic synapse;ko04728//Dopaminergic synapse;ko05034//Alcoholism;ko04151//PI3K-Akt signaling pathway;ko05200//Pathways in cancer;ko04713//Circadian entrainment;ko04371//Apelin signaling pathway;ko04726//Serotonergic synapse;ko04062//Chemokine signaling pathway;ko05167//Kaposi sarcoma-associated herpesvirus infection;ko05032//Morphine addiction;ko04723//Retrograde endocannabinoid sig…	Environmental Information Processing;Human Diseases;Organismal Systems	Nervous system;Immune system;Environmental adaptation;Endocrine system;Cancers: Overview;Infectious diseases: Viral;Substance dependence;Signal transduction	-1.24263
Mamb015089	ko03060//Protein export	Genetic Information Processing	Folding, sorting and degradation	-1.23919
Mamb013051	ko01100//Metabolic pathways;ko00512//Mucin type O-glycan biosynthesis;ko00533//Glycosaminoglycan biosynthesis - keratan sulfate;ko00603//Glycosphingolipid biosynthesis - globo and isoglobo series;ko00604//Glycosphingolipid biosynthesis - ganglio series	Metabolism	Glycan biosynthesis and metabolism;Global and overview maps	-1.23101
Mamb008120	ko04218//Cellular senescence;ko04210//Apoptosis;ko05010//Alzheimer disease;ko04141//Protein processing in endoplasmic reticulum;ko04217//Necroptosis	Genetic Information Processing;Cellular Processes;Human Diseases	Cell growth and death;Folding, sorting and degradation;Neurodegenerative diseases	-1.23005
Mamb029814	ko04621//NOD-like receptor signaling pathway	Organismal Systems	Immune system	-1.22887
Mamb009679	ko00430//Taurine and hypotaurine metabolism;ko00480//Glutathione metabolism;ko01100//Metabolic pathways;ko00590//Arachidonic acid metabolism	Metabolism	Global and overview maps;Metabolism of other amino acids;Lipid metabolism	-1.21329
Mamb016852	ko04024//cAMP signaling pathway;ko04022//cGMP-PKG signaling pathway;ko04924//Renin secretion;ko04921//Oxytocin signaling pathway;ko04714//Thermogenesis;ko04925//Aldosterone synthesis and secretion;ko04066//HIF-1 signaling pathway;ko04270//Vascular smooth muscle contraction;ko05418//Fluid shear stress and atherosclerosis;ko05143//African trypanosomiasis;ko04923//Regulation of lipolysis in adipocyt…	Organismal Systems;Environmental Information Processing;Human Diseases	Environmental adaptation;Signal transduction;Endocrine system;Cardiovascular diseases;Infectious diseases: Parasitic;Circulatory system	-1.2081
Mamb009759	ko04621//NOD-like receptor signaling pathway	Organismal Systems	Immune system	-1.20362
BGI_novel_G000513	ko04080//Neuroactive ligand-receptor interaction	Environmental Information Processing	Signaling molecules and interaction	-1.20346
Mamb003222	ko04142//Lysosome	Cellular Processes	Transport and catabolism	-1.20074
Mamb008736	ko04060//Cytokine-cytokine receptor interaction;ko04917//Prolactin signaling pathway;ko05323//Rheumatoid arthritis;ko04064//NF-kappa B signaling pathway;ko05224//Breast cancer;ko04380//Osteoclast differentiation;ko04928//Parathyroid hormone synthesis, secretion and action	Organismal Systems;Environmental Information Processing;Human Diseases	Signal transduction;Signaling molecules and interaction;Development;Cancers: Specific types;Endocrine system;Immune diseases	-1.19946
BGI_novel_G002248	ko05144//Malaria;ko05165//Human papillomavirus infection;ko04512//ECM-receptor interaction;ko04015//Rap1 signaling pathway;ko04510//Focal adhesion;ko04145//Phagosome;ko04151//PI3K-Akt signaling pathway;ko04530//Tight junction	Human Diseases;Cellular Processes;Environmental Information Processing	Infectious diseases: Viral;Transport and catabolism;Cellular community - eukaryotes;Signaling molecules and interaction;Infectious diseases: Parasitic;Signal transduction	-1.19907
Mamb030100	ko03450//Non-homologous end-joining;ko04218//Cellular senescence;ko03440//Homologous recombination	Cellular Processes;Genetic Information Processing	Replication and repair;Cell growth and death	-1.19747
Mamb017043	ko05130//Pathogenic Escherichia coli infection;ko04145//Phagosome;ko04540//Gap junction	Human Diseases;Cellular Processes	Infectious diseases: Bacterial;Transport and catabolism;Cellular community - eukaryotes	-1.19593
Mamb030307	ko02010//ABC transporters	Environmental Information Processing	Membrane transport	-1.19534
Mamb028699	ko04060//Cytokine-cytokine receptor interaction;ko04062//Chemokine signaling pathway	Environmental Information Processing;Organismal Systems	Immune system;Signaling molecules and interaction	-1.19127
Mamb004358	ko05322//Systemic lupus erythematosus;ko05030//Cocaine addiction;ko04724//Glutamatergic synapse;ko04024//cAMP signaling pathway;ko04720//Long-term potentiation;ko05033//Nicotine addiction;ko04713//Circadian entrainment;ko04015//Rap1 signaling pathway;ko05010//Alzheimer disease;ko05014//Amyotrophic lateral sclerosis (ALS);ko05031//Amphetamine addiction;ko04020//Calcium signaling pathway;ko04672//I…	Environmental Information Processing;Human Diseases;Organismal Systems	Environmental adaptation;Immune diseases;Nervous system;Immune system;Signaling molecules and interaction;Neurodegenerative diseases;Signal transduction;Substance dependence	-1.18045
Mamb003285	ko01100//Metabolic pathways;ko00270//Cysteine and methionine metabolism	Metabolism	Amino acid metabolism;Global and overview maps	-1.17917
Mamb001010	ko04640//Hematopoietic cell lineage;ko04514//Cell adhesion molecules (CAMs);ko04662//B cell receptor signaling pathway;ko05204//Chemical carcinogenesis	Organismal Systems;Human Diseases;Environmental Information Processing	Immune system;Signaling molecules and interaction;Cancers: Overview	-1.17821
Mamb013214	ko04612//Antigen processing and presentation;ko04940//Type I diabetes mellitus;ko05203//Viral carcinogenesis;ko05416//Viral myocarditis;ko05166//Human T-cell leukemia virus 1 infection;ko04144//Endocytosis;ko04218//Cellular senescence;ko05165//Human papillomavirus infection;ko04145//Phagosome;ko05169//Epstein-Barr virus infection;ko05320//Autoimmune thyroid disease;ko05167//Kaposi sarcoma-associa…	Cellular Processes;Environmental Information Processing;Organismal Systems;Human Diseases	Immune diseases;Cardiovascular diseases;Endocrine and metabolic diseases;Cell growth and death;Transport and catabolism;Cancers: Overview;Infectious diseases: Viral;Immune system;Signaling molecules and interaction	-1.17764
Mamb014779	ko00590//Arachidonic acid metabolism;ko04726//Serotonergic synapse;ko01100//Metabolic pathways;ko00591//Linoleic acid metabolism;ko04913//Ovarian steroidogenesis;ko04750//Inflammatory mediator regulation of TRP channels	Metabolism;Organismal Systems	Endocrine system;Sensory system;Lipid metabolism;Global and overview maps;Nervous system	-1.17579
Mamb021849	ko04062//Chemokine signaling pathway;ko04657//IL-17 signaling pathway;ko04060//Cytokine-cytokine receptor interaction;ko04668//TNF signaling pathway;ko05323//Rheumatoid arthritis	Human Diseases;Organismal Systems;Environmental Information Processing	Immune system;Immune diseases;Signaling molecules and interaction;Signal transduction	-1.17294
Mamb022592	ko00072//Synthesis and degradation of ketone bodies;ko04940//Type I diabetes mellitus;ko05166//Human T-cell leukemia virus 1 infection;ko05170//Human immunodeficiency virus 1 infection;ko04020//Calcium signaling pathway;ko04660//T cell receptor signaling pathway;ko05321//Inflammatory bowel disease (IBD);ko04014//Ras signaling pathway;ko01100//Metabolic pathways;ko00650//Butanoate metabolism;ko046…	Cellular Processes;Human Diseases;Organismal Systems;Metabolism;Environmental Information Processing	Immune system;Infectious diseases: Viral;Signaling molecules and interaction;Infectious diseases: Parasitic;Infectious diseases: Bacterial;Amino acid metabolism;Global and overview maps;Immune diseases;Cancers: Overview;Transport and catabolism;Endocrine and metabolic diseases;Carbohydrate metabolism;Signal transduction;Lipid metabolism;Cardiovascular diseases	-1.16893
Mamb008119	ko04210//Apoptosis;ko04217//Necroptosis;ko05010//Alzheimer disease;ko04141//Protein processing in endoplasmic reticulum;ko04218//Cellular senescence	Cellular Processes;Genetic Information Processing;Human Diseases	Neurodegenerative diseases;Folding, sorting and degradation;Cell growth and death	-1.1662
Mamb013009	ko03008//Ribosome biogenesis in eukaryotes;ko00310//Lysine degradation;ko04550//Signaling pathways regulating pluripotency of stem cells	Metabolism;Genetic Information Processing;Cellular Processes	Translation;Cellular community - eukaryotes;Amino acid metabolism	-1.16328
Mamb004341	ko04975//Fat digestion and absorption;ko01210//2-Oxocarboxylic acid metabolism;ko01100//Metabolic pathways;ko00220//Arginine biosynthesis;ko01230//Biosynthesis of amino acids;ko00250//Alanine, aspartate and glutamate metabolism;ko00360//Phenylalanine metabolism;ko00350//Tyrosine metabolism;ko01200//Carbon metabolism;ko04961//Endocrine and other factor-regulated calcium reabsorption;ko00400//Pheny…	Metabolism;Organismal Systems	Global and overview maps;Excretory system;Digestive system;Amino acid metabolism	-1.16304
Mamb028742	ko01100//Metabolic pathways;ko00230//Purine metabolism;ko00240//Pyrimidine metabolism	Metabolism	Nucleotide metabolism;Global and overview maps	-1.16063
BGI_novel_G000286	ko04142//Lysosome	Cellular Processes	Transport and catabolism	-1.15155
Mamb010677	ko04624//Toll and Imd signaling pathway;ko05205//Proteoglycans in cancer	Human Diseases;Organismal Systems	Immune system;Cancers: Overview	-1.14695
Mamb019152	ko05220//Chronic myeloid leukemia;ko01524//Platinum drug resistance;ko05222//Small cell lung cancer;ko04610//Complement and coagulation cascades;ko04068//FoxO signaling pathway;ko05160//Hepatitis C;ko04151//PI3K-Akt signaling pathway;ko05218//Melanoma;ko05213//Endometrial cancer;ko04110//Cell cycle;ko05200//Pathways in cancer;ko05161//Hepatitis B;ko04934//Cushing syndrome;ko05224//Breast cancer;k…	Human Diseases;Cellular Processes;Environmental Information Processing;Organismal Systems	Cancers: Overview;Drug resistance: Antineoplastic;Infectious diseases: Viral;Cancers: Specific types;Immune system;Cell growth and death;Endocrine and metabolic diseases;Signal transduction;Endocrine system	-1.14519
Mamb018679	ko04137//Mitophagy - animal	Cellular Processes	Transport and catabolism	-1.14436
Mamb027394	ko04060//Cytokine-cytokine receptor interaction;ko04668//TNF signaling pathway;ko05323//Rheumatoid arthritis;ko04657//IL-17 signaling pathway;ko04064//NF-kappa B signaling pathway;ko04062//Chemokine signaling pathway	Environmental Information Processing;Human Diseases;Organismal Systems	Immune diseases;Signaling molecules and interaction;Signal transduction;Immune system	-1.14401
BGI_novel_G000858	ko03410//Base excision repair;ko03030//DNA replication;ko05225//Hepatocellular carcinoma;ko03420//Nucleotide excision repair;ko04714//Thermogenesis	Genetic Information Processing;Organismal Systems;Human Diseases	Replication and repair;Environmental adaptation;Cancers: Specific types	-1.1412
Mamb015240	ko05231//Choline metabolism in cancer;ko04917//Prolactin signaling pathway;ko05200//Pathways in cancer;ko04380//Osteoclast differentiation;ko05418//Fluid shear stress and atherosclerosis;ko05323//Rheumatoid arthritis;ko04725//Cholinergic synapse;ko04210//Apoptosis;ko05224//Breast cancer;ko04728//Dopaminergic synapse;ko04658//Th1 and Th2 cell differentiation;ko05140//Leishmaniasis;ko05210//Colorec…	Human Diseases;Environmental Information Processing;Cellular Processes;Organismal Systems	Cancers: Specific types;Infectious diseases: Viral;Substance dependence;Cancers: Overview;Development;Infectious diseases: Parasitic;Cell growth and death;Signal transduction;Cardiovascular diseases;Immune system;Immune diseases;Endocrine system;Environmental adaptation;Infectious diseases: Bacterial;Drug resistance: Antineoplastic;Nervous system	-1.13905
Mamb017001	ko04658//Th1 and Th2 cell differentiation;ko05340//Primary immunodeficiency;ko04640//Hematopoietic cell lineage;ko04660//T cell receptor signaling pathway;ko04514//Cell adhesion molecules (CAMs);ko04659//Th17 cell differentiation;ko04060//Cytokine-cytokine receptor interaction;ko05170//Human immunodeficiency virus 1 infection;ko04612//Antigen processing and presentation;ko05166//Human T-cell leuk…	Environmental Information Processing;Organismal Systems;Human Diseases	Infectious diseases: Viral;Immune diseases;Immune system;Signaling molecules and interaction	-1.13879
Mamb019509	ko04621//NOD-like receptor signaling pathway	Organismal Systems	Immune system	-1.13051
Mamb007907	ko00591//Linoleic acid metabolism;ko00590//Arachidonic acid metabolism;ko04010//MAPK signaling pathway;ko05231//Choline metabolism in cancer;ko04913//Ovarian steroidogenesis;ko04750//Inflammatory mediator regulation of TRP channels;ko00592//alpha-Linolenic acid metabolism;ko00565//Ether lipid metabolism;ko04270//Vascular smooth muscle contraction;ko04726//Serotonergic synapse;ko04921//Oxytocin si…	Organismal Systems;Metabolism;Environmental Information Processing;Human Diseases;Cellular Processes	Cancers: Overview;Circulatory system;Signal transduction;Immune system;Nervous system;Lipid metabolism;Global and overview maps;Sensory system;Endocrine system;Cell growth and death	-1.12548
Mamb002826	ko04666//Fc gamma R-mediated phagocytosis;ko04514//Cell adhesion molecules (CAMs);ko04660//T cell receptor signaling pathway;ko05340//Primary immunodeficiency	Human Diseases;Environmental Information Processing;Organismal Systems	Immune diseases;Immune system;Signaling molecules and interaction	-1.1227
Mamb012297	ko05203//Viral carcinogenesis;ko04666//Fc gamma R-mediated phagocytosis;ko04810//Regulation of actin cytoskeleton	Cellular Processes;Human Diseases;Organismal Systems	Immune system;Cancers: Overview;Cell motility	-1.12225
Mamb027531	ko03450//Non-homologous end-joining;ko03030//DNA replication;ko03410//Base excision repair	Genetic Information Processing	Replication and repair	-1.12003
Mamb023665	ko04740//Olfactory transduction	Organismal Systems	Sensory system	-1.10748
Mamb016322	ko04144//Endocytosis;ko04218//Cellular senescence;ko05165//Human papillomavirus infection;ko04514//Cell adhesion molecules (CAMs);ko05330//Allograft rejection;ko04612//Antigen processing and presentation;ko05416//Viral myocarditis;ko05166//Human T-cell leukemia virus 1 infection;ko05163//Human cytomegalovirus infection;ko05167//Kaposi sarcoma-associated herpesvirus infection;ko05203//Viral carcin…	Cellular Processes;Organismal Systems;Human Diseases;Environmental Information Processing	Infectious diseases: Viral;Transport and catabolism;Endocrine and metabolic diseases;Signaling molecules and interaction;Cell growth and death;Immune system;Immune diseases;Cancers: Overview;Cardiovascular diseases	-1.10329
BGI_novel_G001411	ko04625//C-type lectin receptor signaling pathway;ko05164//Influenza A;ko04623//Cytosolic DNA-sensing pathway;ko05132//Salmonella infection;ko04217//Necroptosis;ko05134//Legionellosis;ko04621//NOD-like receptor signaling pathway;ko05133//Pertussis	Cellular Processes;Human Diseases;Organismal Systems	Infectious diseases: Viral;Immune system;Cell growth and death;Infectious diseases: Bacterial	-1.10241
Mamb007874	ko00981//Insect hormone biosynthesis;ko00140//Steroid hormone biosynthesis;ko00900//Terpenoid backbone biosynthesis	Metabolism	Metabolism of terpenoids and polyketides;Lipid metabolism	-1.09987
Mamb005793	ko04662//B cell receptor signaling pathway;ko04640//Hematopoietic cell lineage;ko04514//Cell adhesion molecules (CAMs)	Environmental Information Processing;Organismal Systems	Immune system;Signaling molecules and interaction	-1.09956
Mamb011476	ko00250//Alanine, aspartate and glutamate metabolism	Metabolism	Amino acid metabolism	-1.09893
Mamb015136	ko05163//Human cytomegalovirus infection;ko05132//Salmonella infection;ko05142//Chagas disease (American trypanosomiasis);ko04062//Chemokine signaling pathway;ko04060//Cytokine-cytokine receptor interaction;ko04620//Toll-like receptor signaling pathway;ko05323//Rheumatoid arthritis	Organismal Systems;Human Diseases;Environmental Information Processing	Immune system;Infectious diseases: Parasitic;Immune diseases;Signaling molecules and interaction;Infectious diseases: Bacterial;Infectious diseases: Viral	-1.09689
BGI_novel_G001182	ko04621//NOD-like receptor signaling pathway	Organismal Systems	Immune system	-1.08786
Mamb018071	ko04144//Endocytosis	Cellular Processes	Transport and catabolism	-1.08703
Mamb009364	ko00410//beta-Alanine metabolism;ko03320//PPAR signaling pathway;ko00120//Primary bile acid biosynthesis;ko01100//Metabolic pathways;ko04979//Cholesterol metabolism;ko00330//Arginine and proline metabolism	Metabolism;Organismal Systems	Global and overview maps;Endocrine system;Lipid metabolism;Metabolism of other amino acids;Amino acid metabolism;Digestive system	-1.0823
Mamb018698	ko04141//Protein processing in endoplasmic reticulum	Genetic Information Processing	Folding, sorting and degradation	-1.07883
Mamb026683	ko01100//Metabolic pathways;ko00590//Arachidonic acid metabolism	Metabolism	Lipid metabolism;Global and overview maps	-1.07821
Mamb003966	ko04710//Circadian rhythm	Organismal Systems	Environmental adaptation	-1.07251
Mamb001118	ko01523//Antifolate resistance;ko01100//Metabolic pathways;ko00260//Glycine, serine and threonine metabolism;ko00630//Glyoxylate and dicarboxylate metabolism;ko00670//One carbon pool by folate;ko01200//Carbon metabolism;ko01230//Biosynthesis of amino acids	Human Diseases;Metabolism	Global and overview maps;Carbohydrate metabolism;Amino acid metabolism;Metabolism of cofactors and vitamins;Drug resistance: Antineoplastic	-1.07023
BGI_novel_G000459	ko04371//Apelin signaling pathway;ko04921//Oxytocin signaling pathway;ko04020//Calcium signaling pathway;ko04730//Long-term depression;ko04713//Circadian entrainment	Organismal Systems;Environmental Information Processing	Environmental adaptation;Endocrine system;Signal transduction;Nervous system	-1.06988
Mamb021860	ko05133//Pertussis;ko04625//C-type lectin receptor signaling pathway;ko04217//Necroptosis;ko04621//NOD-like receptor signaling pathway;ko05164//Influenza A	Human Diseases;Cellular Processes;Organismal Systems	Infectious diseases: Viral;Immune system;Infectious diseases: Bacterial;Cell growth and death	-1.06813
Mamb020556	ko04740//Olfactory transduction	Organismal Systems	Sensory system	-1.06716
Mamb014758	ko04115//p53 signaling pathway;ko00240//Pyrimidine metabolism;ko01100//Metabolic pathways;ko00230//Purine metabolism;ko00480//Glutathione metabolism;ko00983//Drug metabolism - other enzymes	Cellular Processes;Metabolism	Global and overview maps;Xenobiotics biodegradation and metabolism;Cell growth and death;Metabolism of other amino acids;Nucleotide metabolism	-1.06652
Mamb004578	ko04670//Leukocyte transendothelial migration;ko04514//Cell adhesion molecules (CAMs)	Organismal Systems;Environmental Information Processing	Immune system;Signaling molecules and interaction	-1.0644
BGI_novel_G001069	ko05166//Human T-cell leukemia virus 1 infection;ko05330//Allograft rejection;ko05322//Systemic lupus erythematosus;ko05332//Graft-versus-host disease;ko04514//Cell adhesion molecules (CAMs);ko05323//Rheumatoid arthritis;ko05169//Epstein-Barr virus infection;ko05321//Inflammatory bowel disease (IBD);ko05150//Staphylococcus aureus infection;ko04940//Type I diabetes mellitus;ko05168//Herpes simplex…	Environmental Information Processing;Organismal Systems;Human Diseases;Cellular Processes	Infectious diseases: Viral;Infectious diseases: Bacterial;Transport and catabolism;Endocrine and metabolic diseases;Infectious diseases: Parasitic;Cardiovascular diseases;Immune system;Signaling molecules and interaction;Immune diseases	-1.06342
Mamb018511	ko04137//Mitophagy - animal	Cellular Processes	Transport and catabolism	-1.0589
Mamb029768	ko03420//Nucleotide excision repair;ko05225//Hepatocellular carcinoma;ko03030//DNA replication;ko04714//Thermogenesis;ko03410//Base excision repair	Organismal Systems;Genetic Information Processing;Human Diseases	Cancers: Specific types;Environmental adaptation;Replication and repair	-1.05884
Mamb004328	ko05152//Tuberculosis;ko04145//Phagosome	Human Diseases;Cellular Processes	Transport and catabolism;Infectious diseases: Bacterial	-1.05749
Mamb022770	ko03040//Spliceosome	Genetic Information Processing	Transcription	-1.05345
BGI_novel_G001776	ko04145//Phagosome;ko04915//Estrogen signaling pathway;ko01100//Metabolic pathways;ko04070//Phosphatidylinositol signaling system;ko05152//Tuberculosis;ko04024//cAMP signaling pathway;ko00310//Lysine degradation;ko05167//Kaposi sarcoma-associated herpesvirus infection;ko00562//Inositol phosphate metabolism;ko04371//Apelin signaling pathway;ko04742//Taste transduction;ko04080//Neuroactive ligand-r…	Human Diseases;Cellular Processes;Organismal Systems;Environmental Information Processing;Metabolism	Infectious diseases: Viral;Global and overview maps;Carbohydrate metabolism;Signaling molecules and interaction;Endocrine system;Signal transduction;Nervous system;Transport and catabolism;Infectious diseases: Bacterial;Sensory system;Substance dependence;Amino acid metabolism	-1.053
Mamb029618	ko04740//Olfactory transduction	Organismal Systems	Sensory system	-1.05218
Mamb018557	ko05226//Gastric cancer	Human Diseases	Cancers: Specific types	-1.05075
Mamb010011	ko04514//Cell adhesion molecules (CAMs);ko04640//Hematopoietic cell lineage;ko04662//B cell receptor signaling pathway	Organismal Systems;Environmental Information Processing	Signaling molecules and interaction;Immune system	-1.04952
Mamb026339	ko04144//Endocytosis	Cellular Processes	Transport and catabolism	-1.04756
BGI_novel_G000512	ko04080//Neuroactive ligand-receptor interaction	Environmental Information Processing	Signaling molecules and interaction	-1.0471
BGI_novel_G000288	ko05225//Hepatocellular carcinoma;ko04925//Aldosterone synthesis and secretion;ko04921//Oxytocin signaling pathway;ko04020//Calcium signaling pathway;ko05214//Glioma;ko04714//Thermogenesis	Organismal Systems;Environmental Information Processing;Human Diseases	Cancers: Specific types;Endocrine system;Environmental adaptation;Signal transduction	-1.04698
Mamb023497	ko04740//Olfactory transduction	Organismal Systems	Sensory system	-1.03414
BGI_novel_G002068	ko04672//Intestinal immune network for IgA production	Organismal Systems	Immune system	-1.03298
Mamb004957	ko04392//Hippo signaling pathway - multiple species;ko04390//Hippo signaling pathway	Environmental Information Processing	Signal transduction	-1.02712
Mamb002420	ko04514//Cell adhesion molecules (CAMs);ko05120//Epithelial cell signaling in Helicobacter pylori infection;ko04310//Wnt signaling pathway;ko04530//Tight junction;ko04670//Leukocyte transendothelial migration	Cellular Processes;Organismal Systems;Human Diseases;Environmental Information Processing	Infectious diseases: Bacterial;Immune system;Signaling molecules and interaction;Cellular community - eukaryotes;Signal transduction	-1.02667
Mamb020211	ko04015//Rap1 signaling pathway;ko04530//Tight junction;ko05110//Vibrio cholerae infection;ko05418//Fluid shear stress and atherosclerosis;ko04151//PI3K-Akt signaling pathway;ko04510//Focal adhesion;ko04014//Ras signaling pathway;ko01521//EGFR tyrosine kinase inhibitor resistance;ko05205//Proteoglycans in cancer;ko04370//VEGF signaling pathway;ko04010//MAPK signaling pathway	Environmental Information Processing;Cellular Processes;Human Diseases	Cancers: Overview;Infectious diseases: Bacterial;Drug resistance: Antineoplastic;Cellular community - eukaryotes;Cardiovascular diseases;Signal transduction	-1.02381
Mamb008971	ko05165//Human papillomavirus infection;ko04261//Adrenergic signaling in cardiomyocytes;ko04728//Dopaminergic synapse;ko04152//AMPK signaling pathway;ko04071//Sphingolipid signaling pathway;ko03015//mRNA surveillance pathway;ko04151//PI3K-Akt signaling pathway	Environmental Information Processing;Genetic Information Processing;Organismal Systems;Human Diseases	Nervous system;Translation;Signal transduction;Infectious diseases: Viral;Circulatory system	-1.02293
Mamb017157	ko05206//MicroRNAs in cancer;ko04010//MAPK signaling pathway	Human Diseases;Environmental Information Processing	Cancers: Overview;Signal transduction	-1.0159
Mamb021352	ko05164//Influenza A;ko04625//C-type lectin receptor signaling pathway;ko05133//Pertussis;ko04217//Necroptosis;ko04621//NOD-like receptor signaling pathway	Human Diseases;Cellular Processes;Organismal Systems	Cell growth and death;Infectious diseases: Viral;Immune system;Infectious diseases: Bacterial	-1.0103
Mamb022900	ko04621//NOD-like receptor signaling pathway	Organismal Systems	Immune system	-1.00837
Mamb000211	ko04625//C-type lectin receptor signaling pathway;ko04217//Necroptosis;ko05133//Pertussis;ko05164//Influenza A;ko04621//NOD-like receptor signaling pathway	Human Diseases;Organismal Systems;Cellular Processes	Cell growth and death;Infectious diseases: Bacterial;Infectious diseases: Viral;Immune system	-1.00617
Mamb019006	ko05310//Asthma;ko05150//Staphylococcus aureus infection;ko04640//Hematopoietic cell lineage;ko05321//Inflammatory bowel disease (IBD);ko04514//Cell adhesion molecules (CAMs);ko05320//Autoimmune thyroid disease;ko04612//Antigen processing and presentation;ko05152//Tuberculosis;ko05168//Herpes simplex infection;ko04672//Intestinal immune network for IgA production;ko05416//Viral myocarditis;ko0494…	Human Diseases;Organismal Systems;Cellular Processes;Environmental Information Processing	Infectious diseases: Bacterial;Signaling molecules and interaction;Immune diseases;Infectious diseases: Parasitic;Immune system;Infectious diseases: Viral;Transport and catabolism;Cardiovascular diseases;Endocrine and metabolic diseases	-1.00578
Mamb017156	ko05034//Alcoholism;ko03320//PPAR signaling pathway	Human Diseases;Organismal Systems	Endocrine system;Substance dependence	-1.00141
Mamb000727	ko05202//Transcriptional misregulation in cancer	Human Diseases	Cancers: Overview	-1.0008
Mamb016894	ko05206//MicroRNAs in cancer;ko02010//ABC transporters;ko04976//Bile secretion;ko05226//Gastric cancer	Human Diseases;Organismal Systems;Environmental Information Processing	Digestive system;Cancers: Specific types;Membrane transport;Cancers: Overview	-1.00032
Mamb019645	ko04930//Type II diabetes mellitus;ko02010//ABC transporters;ko04911//Insulin secretion	Human Diseases;Environmental Information Processing;Organismal Systems	Endocrine system;Membrane transport;Endocrine and metabolic diseases	-1.00013
Mamb024775	ko03040//Spliceosome	Genetic Information Processing	Transcription	-0.998456
Mamb023340	ko04810//Regulation of actin cytoskeleton	Cellular Processes	Cell motility	-0.998451
Mamb001047	ko04621//NOD-like receptor signaling pathway;ko04625//C-type lectin receptor signaling pathway;ko04217//Necroptosis;ko05133//Pertussis;ko05164//Influenza A	Human Diseases;Organismal Systems;Cellular Processes	Immune system;Infectious diseases: Viral;Infectious diseases: Bacterial;Cell growth and death	-0.998212
Mamb002708	ko04650//Natural killer cell mediated cytotoxicity	Organismal Systems	Immune system	-0.997335
Mamb006456	ko03010//Ribosome	Genetic Information Processing	Translation	-0.990836
Mamb029923	ko05310//Asthma;ko04658//Th1 and Th2 cell differentiation;ko05323//Rheumatoid arthritis;ko04145//Phagosome;ko05168//Herpes simplex infection;ko04940//Type I diabetes mellitus;ko05321//Inflammatory bowel disease (IBD);ko05164//Influenza A;ko04640//Hematopoietic cell lineage;ko04672//Intestinal immune network for IgA production;ko05332//Graft-versus-host disease;ko05145//Toxoplasmosis;ko05166//Huma…	Organismal Systems;Environmental Information Processing;Cellular Processes;Human Diseases	Immune system;Transport and catabolism;Infectious diseases: Parasitic;Infectious diseases: Viral;Endocrine and metabolic diseases;Cardiovascular diseases;Immune diseases;Infectious diseases: Bacterial;Signaling molecules and interaction	-0.9893
Mamb002727	ko05130//Pathogenic Escherichia coli infection	Human Diseases	Infectious diseases: Bacterial	-0.987475
Mamb022420	ko05202//Transcriptional misregulation in cancer;ko05206//MicroRNAs in cancer;ko04550//Signaling pathways regulating pluripotency of stem cells	Human Diseases;Cellular Processes	Cellular community - eukaryotes;Cancers: Overview	-0.986611
Mamb012256	ko00140//Steroid hormone biosynthesis	Metabolism	Lipid metabolism	-0.983921
BGI_novel_G001926	ko03320//PPAR signaling pathway	Organismal Systems	Endocrine system	-0.983454
Mamb019465	ko03018//RNA degradation	Genetic Information Processing	Folding, sorting and degradation	-0.978627
Mamb023967	ko05200//Pathways in cancer;ko05222//Small cell lung cancer	Human Diseases	Cancers: Specific types;Cancers: Overview	-0.97771
Mamb008400	ko04962//Vasopressin-regulated water reabsorption;ko03040//Spliceosome	Organismal Systems;Genetic Information Processing	Excretory system;Transcription	-0.976997
Mamb009407	ko04933//AGE-RAGE signaling pathway in diabetic complications;ko05222//Small cell lung cancer;ko04510//Focal adhesion;ko05200//Pathways in cancer;ko04926//Relaxin signaling pathway;ko05146//Amoebiasis;ko05165//Human papillomavirus infection;ko04974//Protein digestion and absorption;ko04151//PI3K-Akt signaling pathway;ko04512//ECM-receptor interaction	Environmental Information Processing;Cellular Processes;Organismal Systems;Human Diseases	Signaling molecules and interaction;Cancers: Specific types;Cellular community - eukaryotes;Cancers: Overview;Endocrine and metabolic diseases;Signal transduction;Endocrine system;Infectious diseases: Viral;Digestive system;Infectious diseases: Parasitic	-0.973827
Mamb007704	ko05412//Arrhythmogenic right ventricular cardiomyopathy (ARVC);ko01100//Metabolic pathways;ko00330//Arginine and proline metabolism	Metabolism;Human Diseases	Amino acid metabolism;Global and overview maps;Cardiovascular diseases	-0.97215
Mamb029053	ko04919//Thyroid hormone signaling pathway;ko01522//Endocrine resistance	Human Diseases;Organismal Systems	Endocrine system;Drug resistance: Antineoplastic	-0.970073
Mamb029906	ko04145//Phagosome;ko05140//Leishmaniasis;ko05168//Herpes simplex infection;ko05142//Chagas disease (American trypanosomiasis);ko05133//Pertussis;ko05322//Systemic lupus erythematosus;ko04080//Neuroactive ligand-receptor interaction;ko04610//Complement and coagulation cascades;ko05152//Tuberculosis;ko05134//Legionellosis;ko05203//Viral carcinogenesis;ko05150//Staphylococcus aureus infection;ko051…	Environmental Information Processing;Organismal Systems;Human Diseases;Cellular Processes	Transport and catabolism;Signaling molecules and interaction;Infectious diseases: Parasitic;Infectious diseases: Bacterial;Immune system;Immune diseases;Infectious diseases: Viral;Cancers: Overview	-0.965616
Mamb020033	ko04510//Focal adhesion;ko05203//Viral carcinogenesis;ko05034//Alcoholism	Cellular Processes;Human Diseases	Cellular community - eukaryotes;Cancers: Overview;Substance dependence	-0.96208
BGI_novel_G002348	ko05165//Human papillomavirus infection;ko04512//ECM-receptor interaction;ko04151//PI3K-Akt signaling pathway;ko04510//Focal adhesion;ko04974//Protein digestion and absorption	Human Diseases;Environmental Information Processing;Organismal Systems;Cellular Processes	Signaling molecules and interaction;Infectious diseases: Viral;Digestive system;Signal transduction;Cellular community - eukaryotes	-0.959288
Mamb014299	ko00480//Glutathione metabolism;ko00980//Metabolism of xenobiotics by cytochrome P450;ko05204//Chemical carcinogenesis;ko01524//Platinum drug resistance;ko00982//Drug metabolism - cytochrome P450;ko00983//Drug metabolism - other enzymes;ko05225//Hepatocellular carcinoma;ko05200//Pathways in cancer;ko05418//Fluid shear stress and atherosclerosis	Human Diseases;Metabolism	Metabolism of other amino acids;Drug resistance: Antineoplastic;Cardiovascular diseases;Cancers: Specific types;Cancers: Overview;Xenobiotics biodegradation and metabolism	-0.953616
Mamb027175	ko03013//RNA transport	Genetic Information Processing	Translation	-0.952243
Mamb019970	ko00590//Arachidonic acid metabolism;ko04080//Neuroactive ligand-receptor interaction;ko00072//Synthesis and degradation of ketone bodies;ko00980//Metabolism of xenobiotics by cytochrome P450;ko00650//Butanoate metabolism;ko00790//Folate biosynthesis;ko01100//Metabolic pathways;ko00830//Retinol metabolism;ko05204//Chemical carcinogenesis	Human Diseases;Environmental Information Processing;Metabolism	Lipid metabolism;Metabolism of cofactors and vitamins;Cancers: Overview;Signaling molecules and interaction;Global and overview maps;Carbohydrate metabolism;Xenobiotics biodegradation and metabolism	-0.949387
Mamb030318	ko04740//Olfactory transduction	Organismal Systems	Sensory system	-0.947966
BGI_novel_G001527	ko04330//Notch signaling pathway;ko05200//Pathways in cancer;ko04658//Th1 and Th2 cell differentiation;ko05224//Breast cancer;ko01522//Endocrine resistance	Human Diseases;Environmental Information Processing;Organismal Systems	Drug resistance: Antineoplastic;Cancers: Specific types;Signal transduction;Cancers: Overview;Immune system	-0.947887
Mamb013238	ko04218//Cellular senescence;ko04940//Type I diabetes mellitus;ko05163//Human cytomegalovirus infection;ko05168//Herpes simplex infection;ko05416//Viral myocarditis;ko04144//Endocytosis;ko05320//Autoimmune thyroid disease;ko05330//Allograft rejection;ko05170//Human immunodeficiency virus 1 infection;ko04145//Phagosome;ko04514//Cell adhesion molecules (CAMs);ko05332//Graft-versus-host disease;ko05…	Organismal Systems;Human Diseases;Cellular Processes;Environmental Information Processing	Cell growth and death;Endocrine and metabolic diseases;Immune system;Signaling molecules and interaction;Transport and catabolism;Cardiovascular diseases;Immune diseases;Cancers: Overview;Infectious diseases: Viral	-0.945836
Mamb016155	ko03420//Nucleotide excision repair	Genetic Information Processing	Replication and repair	-0.942213
Mamb005038	ko01100//Metabolic pathways	Metabolism	Global and overview maps	-0.939097
Mamb023734	ko03010//Ribosome	Genetic Information Processing	Translation	-0.93314
BGI_novel_G002489	ko04714//Thermogenesis;ko03030//DNA replication;ko03420//Nucleotide excision repair;ko03410//Base excision repair;ko05225//Hepatocellular carcinoma	Organismal Systems;Genetic Information Processing;Human Diseases	Cancers: Specific types;Replication and repair;Environmental adaptation	-0.93257
Mamb011475	ko00072//Synthesis and degradation of ketone bodies;ko00650//Butanoate metabolism;ko00280//Valine, leucine and isoleucine degradation	Metabolism	Lipid metabolism;Amino acid metabolism;Carbohydrate metabolism	-0.929218
Mamb001629	ko04922//Glucagon signaling pathway	Organismal Systems	Endocrine system	-0.923872
Mamb022691	ko05170//Human immunodeficiency virus 1 infection;ko04064//NF-kappa B signaling pathway;ko05322//Systemic lupus erythematosus;ko04660//T cell receptor signaling pathway;ko05330//Allograft rejection;ko05202//Transcriptional misregulation in cancer;ko04020//Calcium signaling pathway;ko05150//Staphylococcus aureus infection;ko05332//Graft-versus-host disease;ko04672//Intestinal immune network for Ig…	Organismal Systems;Human Diseases;Environmental Information Processing	Endocrine and metabolic diseases;Signal transduction;Infectious diseases: Viral;Immune diseases;Signaling molecules and interaction;Cancers: Overview;Infectious diseases: Bacterial;Immune system;Cardiovascular diseases;Infectious diseases: Parasitic	-0.923159
Mamb011913	ko00830//Retinol metabolism	Metabolism	Metabolism of cofactors and vitamins	-0.920917
Mamb009565	ko04621//NOD-like receptor signaling pathway	Organismal Systems	Immune system	-0.92042
Mamb008375	ko05160//Hepatitis C;ko05164//Influenza A	Human Diseases	Infectious diseases: Viral	-0.919291
Mamb022428	ko03013//RNA transport;ko03008//Ribosome biogenesis in eukaryotes	Genetic Information Processing	Translation	-0.916903
Mamb022383	ko04530//Tight junction	Cellular Processes	Cellular community - eukaryotes	-0.912992
Mamb002461	ko05170//Human immunodeficiency virus 1 infection;ko05169//Epstein-Barr virus infection;ko04612//Antigen processing and presentation;ko04218//Cellular senescence;ko04144//Endocytosis;ko05320//Autoimmune thyroid disease;ko05203//Viral carcinogenesis;ko05168//Herpes simplex infection;ko05163//Human cytomegalovirus infection;ko05416//Viral myocarditis;ko05165//Human papillomavirus infection;ko04514/…	Human Diseases;Environmental Information Processing;Cellular Processes;Organismal Systems	Signaling molecules and interaction;Infectious diseases: Viral;Cancers: Overview;Endocrine and metabolic diseases;Cell growth and death;Immune diseases;Cardiovascular diseases;Immune system;Transport and catabolism	-0.911093
Mamb010424	ko03015//mRNA surveillance pathway;ko03013//RNA transport	Genetic Information Processing	Translation	-0.902706
Mamb024297	ko04212//Longevity regulating pathway - worm	Organismal Systems	Aging	-0.8998
Mamb003957	ko05168//Herpes simplex infection	Human Diseases	Infectious diseases: Viral	-0.898755
Mamb002695	ko04650//Natural killer cell mediated cytotoxicity	Organismal Systems	Immune system	-0.897291
Mamb003127	ko04979//Cholesterol metabolism;ko04514//Cell adhesion molecules (CAMs);ko04918//Thyroid hormone synthesis;ko04340//Hedgehog signaling pathway	Organismal Systems;Environmental Information Processing	Digestive system;Endocrine system;Signal transduction;Signaling molecules and interaction	-0.897187
Mamb018338	ko04360//Axon guidance	Organismal Systems	Development	-0.891808
Mamb014343	ko04080//Neuroactive ligand-receptor interaction	Environmental Information Processing	Signaling molecules and interaction	-0.888744
Mamb023767	ko04060//Cytokine-cytokine receptor interaction;ko04917//Prolactin signaling pathway;ko04080//Neuroactive ligand-receptor interaction;ko04151//PI3K-Akt signaling pathway;ko04630//Jak-STAT signaling pathway	Environmental Information Processing;Organismal Systems	Signaling molecules and interaction;Signal transduction;Endocrine system	-0.882832
Mamb021257	ko04924//Renin secretion;ko04972//Pancreatic secretion	Organismal Systems	Digestive system;Endocrine system	-0.880249
Mamb014416	ko04625//C-type lectin receptor signaling pathway;ko05164//Influenza A;ko04217//Necroptosis;ko05133//Pertussis;ko04621//NOD-like receptor signaling pathway	Cellular Processes;Organismal Systems;Human Diseases	Cell growth and death;Infectious diseases: Viral;Infectious diseases: Bacterial;Immune system	-0.877272
Mamb002738	ko04115//p53 signaling pathway	Cellular Processes	Cell growth and death	-0.876215
Mamb003088	ko03040//Spliceosome;ko03018//RNA degradation	Genetic Information Processing	Folding, sorting and degradation;Transcription	-0.875887
BGI_novel_G001518	ko00970//Aminoacyl-tRNA biosynthesis	Genetic Information Processing	Translation	-0.875138
Mamb012848	ko05168//Herpes simplex infection;ko04217//Necroptosis;ko03020//RNA polymerase;ko04625//C-type lectin receptor signaling pathway;ko04621//NOD-like receptor signaling pathway;ko05016//Huntington disease;ko05133//Pertussis;ko05164//Influenza A	Genetic Information Processing;Human Diseases;Cellular Processes;Organismal Systems	Neurodegenerative diseases;Infectious diseases: Bacterial;Infectious diseases: Viral;Immune system;Transcription;Cell growth and death	-0.87287
Mamb014650	ko04666//Fc gamma R-mediated phagocytosis;ko05206//MicroRNAs in cancer	Organismal Systems;Human Diseases	Cancers: Overview;Immune system	-0.87165
Mamb005478	ko04110//Cell cycle;ko04010//MAPK signaling pathway;ko05202//Transcriptional misregulation in cancer;ko01522//Endocrine resistance;ko05212//Pancreatic cancer;ko05203//Viral carcinogenesis;ko04137//Mitophagy - animal;ko04722//Neurotrophin signaling pathway;ko05217//Basal cell carcinoma;ko05167//Kaposi sarcoma-associated herpesvirus infection;ko05215//Prostate cancer;ko04115//p53 signaling pathway;…	Organismal Systems;Human Diseases;Cellular Processes;Environmental Information Processing	Nervous system;Transport and catabolism;Aging;Drug resistance: Antineoplastic;Cancers: Specific types;Cardiovascular diseases;Cell growth and death;Cancers: Overview;Signal transduction;Neurodegenerative diseases;Endocrine system;Infectious diseases: Viral	-0.871302
BGI_novel_G000462	ko05225//Hepatocellular carcinoma;ko05204//Chemical carcinogenesis;ko05418//Fluid shear stress and atherosclerosis;ko00980//Metabolism of xenobiotics by cytochrome P450;ko00480//Glutathione metabolism;ko00982//Drug metabolism - cytochrome P450;ko00983//Drug metabolism - other enzymes;ko01524//Platinum drug resistance;ko05200//Pathways in cancer	Human Diseases;Metabolism	Cancers: Overview;Cancers: Specific types;Drug resistance: Antineoplastic;Cardiovascular diseases;Metabolism of other amino acids;Xenobiotics biodegradation and metabolism	-0.87127
Mamb025322	ko03040//Spliceosome	Genetic Information Processing	Transcription	-0.863358
Mamb013212	ko05165//Human papillomavirus infection;ko04144//Endocytosis;ko05169//Epstein-Barr virus infection;ko04974//Protein digestion and absorption;ko04940//Type I diabetes mellitus;ko05170//Human immunodeficiency virus 1 infection;ko05166//Human T-cell leukemia virus 1 infection;ko05416//Viral myocarditis;ko05332//Graft-versus-host disease;ko05163//Human cytomegalovirus infection;ko04512//ECM-receptor …	Organismal Systems;Human Diseases;Environmental Information Processing;Cellular Processes	Endocrine and metabolic diseases;Digestive system;Signaling molecules and interaction;Immune diseases;Cardiovascular diseases;Cancers: Overview;Cellular community - eukaryotes;Immune system;Infectious diseases: Viral;Transport and catabolism;Infectious diseases: Parasitic;Signal transduction;Endocrine system;Cell growth and death	-0.86229
Mamb016254	ko04010//MAPK signaling pathway	Environmental Information Processing	Signal transduction	-0.861624
BGI_novel_G001778	ko05167//Kaposi sarcoma-associated herpesvirus infection;ko04727//GABAergic synapse;ko05164//Influenza A;ko00562//Inositol phosphate metabolism;ko04371//Apelin signaling pathway;ko04140//Autophagy - animal;ko04145//Phagosome;ko04080//Neuroactive ligand-receptor interaction;ko04742//Taste transduction;ko05032//Morphine addiction;ko04915//Estrogen signaling pathway;ko04136//Autophagy - other;ko0301…	Environmental Information Processing;Genetic Information Processing;Metabolism;Human Diseases;Organismal Systems;Cellular Processes	Amino acid metabolism;Carbohydrate metabolism;Translation;Sensory system;Infectious diseases: Viral;Nervous system;Substance dependence;Global and overview maps;Infectious diseases: Bacterial;Transport and catabolism;Signal transduction;Signaling molecules and interaction;Endocrine system	-0.861415
Mamb021160	ko04514//Cell adhesion molecules (CAMs)	Environmental Information Processing	Signaling molecules and interaction	-0.861062
Mamb013872	ko00260//Glycine, serine and threonine metabolism;ko04922//Glucagon signaling pathway;ko01200//Carbon metabolism;ko00010//Glycolysis / Gluconeogenesis;ko01100//Metabolic pathways;ko01230//Biosynthesis of amino acids;ko05230//Central carbon metabolism in cancer	Organismal Systems;Human Diseases;Metabolism	Cancers: Overview;Endocrine system;Global and overview maps;Amino acid metabolism;Carbohydrate metabolism	-0.859789
Mamb011885	ko00380//Tryptophan metabolism;ko01100//Metabolic pathways;ko00310//Lysine degradation;ko00071//Fatty acid degradation	Metabolism	Global and overview maps;Amino acid metabolism;Lipid metabolism	-0.859549
Mamb024426	ko04115//p53 signaling pathway;ko05225//Hepatocellular carcinoma;ko05161//Hepatitis B;ko05218//Melanoma;ko03420//Nucleotide excision repair;ko04120//Ubiquitin mediated proteolysis;ko05216//Thyroid cancer;ko05214//Glioma;ko05222//Small cell lung cancer;ko05210//Colorectal cancer;ko05224//Breast cancer;ko05202//Transcriptional misregulation in cancer;ko05212//Pancreatic cancer;ko05213//Endometrial …	Genetic Information Processing;Human Diseases;Cellular Processes	Cancers: Overview;Cancers: Specific types;Replication and repair;Folding, sorting and degradation;Infectious diseases: Viral;Cell growth and death	-0.857023
Mamb020139	ko04740//Olfactory transduction;ko04020//Calcium signaling pathway;ko04971//Gastric acid secretion;ko04080//Neuroactive ligand-receptor interaction	Environmental Information Processing;Organismal Systems	Signal transduction;Sensory system;Digestive system;Signaling molecules and interaction	-0.856441
Mamb013183	ko04217//Necroptosis;ko05164//Influenza A;ko04621//NOD-like receptor signaling pathway;ko04625//C-type lectin receptor signaling pathway;ko05133//Pertussis	Cellular Processes;Human Diseases;Organismal Systems	Infectious diseases: Bacterial;Cell growth and death;Immune system;Infectious diseases: Viral	-0.853959
Mamb023508	ko04740//Olfactory transduction	Organismal Systems	Sensory system	-0.852422
BGI_novel_G002122	ko04744//Phototransduction	Organismal Systems	Sensory system	-0.851798
Mamb013652	ko04974//Protein digestion and absorption	Organismal Systems	Digestive system	-0.850763
Mamb009609	ko05014//Amyotrophic lateral sclerosis (ALS);ko04217//Necroptosis;ko04623//Cytosolic DNA-sensing pathway;ko05164//Influenza A;ko05133//Pertussis;ko04625//C-type lectin receptor signaling pathway;ko05132//Salmonella infection;ko04621//NOD-like receptor signaling pathway;ko05134//Legionellosis	Cellular Processes;Organismal Systems;Human Diseases	Cell growth and death;Infectious diseases: Viral;Immune system;Infectious diseases: Bacterial;Neurodegenerative diseases	-0.85043
Mamb015041	ko01100//Metabolic pathways;ko05231//Choline metabolism in cancer;ko04370//VEGF signaling pathway;ko04010//MAPK signaling pathway;ko00565//Ether lipid metabolism;ko04270//Vascular smooth muscle contraction;ko04014//Ras signaling pathway;ko04724//Glutamatergic synapse;ko04750//Inflammatory mediator regulation of TRP channels;ko04664//Fc epsilon RI signaling pathway;ko00564//Glycerophospholipid met…	Organismal Systems;Metabolism;Environmental Information Processing;Human Diseases;Cellular Processes	Global and overview maps;Endocrine system;Lipid metabolism;Immune system;Circulatory system;Signal transduction;Cell growth and death;Nervous system;Sensory system;Cancers: Overview	-0.847759
Mamb002049	ko05169//Epstein-Barr virus infection;ko05330//Allograft rejection;ko05416//Viral myocarditis;ko05203//Viral carcinogenesis;ko04145//Phagosome;ko04218//Cellular senescence;ko04612//Antigen processing and presentation;ko05167//Kaposi sarcoma-associated herpesvirus infection;ko05320//Autoimmune thyroid disease;ko05170//Human immunodeficiency virus 1 infection;ko04144//Endocytosis;ko05165//Human pap…	Human Diseases;Environmental Information Processing;Organismal Systems;Cellular Processes	Immune system;Immune diseases;Signaling molecules and interaction;Cell growth and death;Cardiovascular diseases;Cancers: Overview;Transport and catabolism;Infectious diseases: Viral;Endocrine and metabolic diseases	-0.846515
Mamb012003	ko04928//Parathyroid hormone synthesis, secretion and action;ko04925//Aldosterone synthesis and secretion	Organismal Systems	Endocrine system	-0.846254
Mamb023024	ko05164//Influenza A;ko04621//NOD-like receptor signaling pathway;ko04625//C-type lectin receptor signaling pathway;ko04217//Necroptosis;ko05133//Pertussis	Cellular Processes;Organismal Systems;Human Diseases	Cell growth and death;Infectious diseases: Bacterial;Immune system;Infectious diseases: Viral	-0.841299
Mamb002667	ko05120//Epithelial cell signaling in Helicobacter pylori infection;ko04530//Tight junction;ko04514//Cell adhesion molecules (CAMs);ko04670//Leukocyte transendothelial migration	Environmental Information Processing;Organismal Systems;Human Diseases;Cellular Processes	Cellular community - eukaryotes;Signaling molecules and interaction;Immune system;Infectious diseases: Bacterial	-0.840546
Mamb011418	ko04740//Olfactory transduction	Organismal Systems	Sensory system	-0.839024
Mamb008854	ko04612//Antigen processing and presentation;ko04217//Necroptosis;ko03050//Proteasome;ko05160//Hepatitis C;ko04144//Endocytosis	Genetic Information Processing;Human Diseases;Cellular Processes;Organismal Systems	Infectious diseases: Viral;Folding, sorting and degradation;Transport and catabolism;Immune system;Cell growth and death	-0.838454
Mamb007293	ko05014//Amyotrophic lateral sclerosis (ALS);ko04060//Cytokine-cytokine receptor interaction;ko00310//Lysine degradation;ko04630//Jak-STAT signaling pathway	Human Diseases;Metabolism;Environmental Information Processing	Signaling molecules and interaction;Neurodegenerative diseases;Signal transduction;Amino acid metabolism	-0.837752
Mamb023493	ko04740//Olfactory transduction	Organismal Systems	Sensory system	-0.835865
Mamb025419	ko04962//Vasopressin-regulated water reabsorption;ko04130//SNARE interactions in vesicular transport	Organismal Systems;Genetic Information Processing	Folding, sorting and degradation;Excretory system	-0.834186
Mamb007587	ko04625//C-type lectin receptor signaling pathway;ko05161//Hepatitis B;ko05160//Hepatitis C;ko04668//TNF signaling pathway;ko04215//Apoptosis - multiple species;ko05134//Legionellosis;ko04115//p53 signaling pathway;ko01524//Platinum drug resistance;ko05145//Toxoplasmosis;ko04622//RIG-I-like receptor signaling pathway;ko05152//Tuberculosis;ko04210//Apoptosis;ko04620//Toll-like receptor signaling p…	Cellular Processes;Organismal Systems;Environmental Information Processing;Human Diseases	Signal transduction;Endocrine and metabolic diseases;Cardiovascular diseases;Drug resistance: Antineoplastic;Infectious diseases: Parasitic;Infectious diseases: Viral;Cell growth and death;Infectious diseases: Bacterial;Neurodegenerative diseases;Immune system;Cancers: Overview	-0.833831
Mamb009409	ko04340//Hedgehog signaling pathway;ko04918//Thyroid hormone synthesis;ko04979//Cholesterol metabolism	Organismal Systems;Environmental Information Processing	Digestive system;Signal transduction;Endocrine system	-0.833272
Mamb023515	ko04740//Olfactory transduction	Organismal Systems	Sensory system	-0.832603
Mamb001606	ko04621//NOD-like receptor signaling pathway;ko05226//Gastric cancer;ko05146//Amoebiasis	Human Diseases;Organismal Systems	Infectious diseases: Parasitic;Immune system;Cancers: Specific types	-0.831913
Mamb014929	ko03010//Ribosome	Genetic Information Processing	Translation	-0.83169
BGI_novel_G001945	ko05221//Acute myeloid leukemia;ko04145//Phagosome;ko05169//Epstein-Barr virus infection;ko00983//Drug metabolism - other enzymes;ko03015//mRNA surveillance pathway;ko05202//Transcriptional misregulation in cancer;ko04330//Notch signaling pathway	Environmental Information Processing;Metabolism;Genetic Information Processing;Cellular Processes;Human Diseases	Signal transduction;Infectious diseases: Viral;Xenobiotics biodegradation and metabolism;Translation;Cancers: Overview;Cancers: Specific types;Transport and catabolism	-0.830944
Mamb024662	ko03050//Proteasome;ko04612//Antigen processing and presentation	Genetic Information Processing;Organismal Systems	Folding, sorting and degradation;Immune system	-0.828114
Mamb003778	ko04530//Tight junction;ko04911//Insulin secretion	Organismal Systems;Cellular Processes	Endocrine system;Cellular community - eukaryotes	-0.821804
Mamb012931	ko04144//Endocytosis;ko00565//Ether lipid metabolism;ko04912//GnRH signaling pathway;ko05231//Choline metabolism in cancer;ko04928//Parathyroid hormone synthesis, secretion and action;ko04024//cAMP signaling pathway;ko01100//Metabolic pathways;ko04724//Glutamatergic synapse;ko00564//Glycerophospholipid metabolism;ko04666//Fc gamma R-mediated phagocytosis;ko04014//Ras signaling pathway;ko04072//Ph…	Organismal Systems;Human Diseases;Metabolism;Environmental Information Processing;Cellular Processes	Cancers: Overview;Global and overview maps;Nervous system;Signal transduction;Endocrine system;Immune system;Lipid metabolism;Transport and catabolism	-0.821049
Mamb007552	ko04122//Sulfur relay system	Genetic Information Processing	Folding, sorting and degradation	-0.809959
Mamb015866	ko05168//Herpes simplex infection;ko04940//Type I diabetes mellitus;ko05169//Epstein-Barr virus infection;ko05332//Graft-versus-host disease;ko05310//Asthma;ko04640//Hematopoietic cell lineage;ko05152//Tuberculosis;ko04672//Intestinal immune network for IgA production;ko05140//Leishmaniasis;ko04659//Th17 cell differentiation;ko05322//Systemic lupus erythematosus;ko05330//Allograft rejection;ko054…	Cellular Processes;Human Diseases;Organismal Systems;Environmental Information Processing	Infectious diseases: Bacterial;Transport and catabolism;Infectious diseases: Parasitic;Infectious diseases: Viral;Signaling molecules and interaction;Endocrine and metabolic diseases;Immune system;Cardiovascular diseases;Immune diseases	-0.804018
Mamb017147	ko04060//Cytokine-cytokine receptor interaction	Environmental Information Processing	Signaling molecules and interaction	-0.803082
Mamb024470	ko03008//Ribosome biogenesis in eukaryotes;ko05168//Herpes simplex infection	Human Diseases;Genetic Information Processing	Infectious diseases: Viral;Translation	-0.802653
Mamb013816	ko04623//Cytosolic DNA-sensing pathway;ko03020//RNA polymerase	Organismal Systems;Genetic Information Processing	Transcription;Immune system	-0.802266
Mamb023415	ko03008//Ribosome biogenesis in eukaryotes	Genetic Information Processing	Translation	-0.801872
Mamb019892	ko00983//Drug metabolism - other enzymes;ko00860//Porphyrin and chlorophyll metabolism;ko05204//Chemical carcinogenesis;ko00982//Drug metabolism - cytochrome P450;ko00830//Retinol metabolism;ko00053//Ascorbate and aldarate metabolism;ko00980//Metabolism of xenobiotics by cytochrome P450;ko01100//Metabolic pathways;ko00040//Pentose and glucuronate interconversions;ko00140//Steroid hormone biosynth…	Human Diseases;Metabolism	Lipid metabolism;Global and overview maps;Cancers: Overview;Metabolism of cofactors and vitamins;Xenobiotics biodegradation and metabolism;Carbohydrate metabolism	-0.799176
Mamb012267	ko05014//Amyotrophic lateral sclerosis (ALS)	Human Diseases	Neurodegenerative diseases	-0.799033
Mamb009761	ko04621//NOD-like receptor signaling pathway	Organismal Systems	Immune system	-0.798921
Mamb025314	ko04120//Ubiquitin mediated proteolysis;ko03040//Spliceosome	Genetic Information Processing	Transcription;Folding, sorting and degradation	-0.798756
Mamb012568	ko03013//RNA transport;ko04150//mTOR signaling pathway	Genetic Information Processing;Environmental Information Processing	Signal transduction;Translation	-0.798254
Mamb015105	ko05200//Pathways in cancer;ko04080//Neuroactive ligand-receptor interaction;ko04916//Melanogenesis;ko04270//Vascular smooth muscle contraction;ko04668//TNF signaling pathway;ko04933//AGE-RAGE signaling pathway in diabetic complications;ko05410//Hypertrophic cardiomyopathy (HCM);ko05418//Fluid shear stress and atherosclerosis;ko04926//Relaxin signaling pathway;ko04066//HIF-1 signaling pathway;ko0…	Organismal Systems;Human Diseases;Environmental Information Processing	Endocrine system;Signaling molecules and interaction;Circulatory system;Cancers: Overview;Cardiovascular diseases;Endocrine and metabolic diseases;Signal transduction	-0.797615
Mamb027013	ko05146//Amoebiasis;ko05226//Gastric cancer	Human Diseases	Infectious diseases: Parasitic;Cancers: Specific types	-0.797258
Mamb020301	ko03010//Ribosome;ko03320//PPAR signaling pathway	Organismal Systems;Genetic Information Processing	Endocrine system;Translation	-0.796962
Mamb029850	ko03040//Spliceosome;ko03013//RNA transport	Genetic Information Processing	Transcription;Translation	-0.795519
Mamb030336	ko04740//Olfactory transduction	Organismal Systems	Sensory system	-0.794606
Mamb021961	ko05202//Transcriptional misregulation in cancer;ko04137//Mitophagy - animal	Human Diseases;Cellular Processes	Cancers: Overview;Transport and catabolism	-0.792746
Mamb021024	ko03022//Basal transcription factors;ko03420//Nucleotide excision repair	Genetic Information Processing	Replication and repair;Transcription	-0.790447
Mamb025378	ko03430//Mismatch repair;ko03460//Fanconi anemia pathway	Genetic Information Processing	Replication and repair	-0.786578
Mamb004522	ko04657//IL-17 signaling pathway;ko04530//Tight junction	Organismal Systems;Cellular Processes	Cellular community - eukaryotes;Immune system	-0.780797
Mamb011017	ko04514//Cell adhesion molecules (CAMs);ko05169//Epstein-Barr virus infection	Environmental Information Processing;Human Diseases	Infectious diseases: Viral;Signaling molecules and interaction	-0.774872
Mamb022237	ko03008//Ribosome biogenesis in eukaryotes	Genetic Information Processing	Translation	-0.769945
Mamb029124	ko00590//Arachidonic acid metabolism;ko01100//Metabolic pathways	Metabolism	Global and overview maps;Lipid metabolism	-0.769521
Mamb002993	ko05152//Tuberculosis;ko05340//Primary immunodeficiency;ko04612//Antigen processing and presentation	Organismal Systems;Human Diseases	Infectious diseases: Bacterial;Immune system;Immune diseases	-0.764208
Mamb022102	ko05330//Allograft rejection;ko05144//Malaria;ko04940//Type I diabetes mellitus;ko04625//C-type lectin receptor signaling pathway;ko05168//Herpes simplex infection;ko03020//RNA polymerase;ko05143//African trypanosomiasis;ko05321//Inflammatory bowel disease (IBD);ko05016//Huntington disease;ko05145//Toxoplasmosis;ko04620//Toll-like receptor signaling pathway;ko05142//Chagas disease (American trypa…	Genetic Information Processing;Environmental Information Processing;Organismal Systems;Human Diseases	Infectious diseases: Parasitic;Infectious diseases: Bacterial;Endocrine and metabolic diseases;Signal transduction;Immune diseases;Cancers: Specific types;Neurodegenerative diseases;Cancers: Overview;Signaling molecules and interaction;Immune system;Transcription;Infectious diseases: Viral	-0.762342
Mamb001443	ko05203//Viral carcinogenesis;ko05168//Herpes simplex infection	Human Diseases	Infectious diseases: Viral;Cancers: Overview	-0.762005
Mamb014338	ko04080//Neuroactive ligand-receptor interaction	Environmental Information Processing	Signaling molecules and interaction	-0.760909
Mamb002723	ko05146//Amoebiasis;ko04512//ECM-receptor interaction;ko04151//PI3K-Akt signaling pathway;ko05200//Pathways in cancer;ko05222//Small cell lung cancer;ko05165//Human papillomavirus infection;ko05145//Toxoplasmosis;ko04510//Focal adhesion	Environmental Information Processing;Human Diseases;Cellular Processes	Cellular community - eukaryotes;Cancers: Specific types;Infectious diseases: Parasitic;Cancers: Overview;Signal transduction;Signaling molecules and interaction;Infectious diseases: Viral	-0.760554
Mamb018195	ko04974//Protein digestion and absorption	Organismal Systems	Digestive system	-0.759943
Mamb006727	ko03013//RNA transport;ko05160//Hepatitis C;ko04144//Endocytosis	Genetic Information Processing;Cellular Processes;Human Diseases	Translation;Infectious diseases: Viral;Transport and catabolism	-0.759477
Mamb028225	ko05200//Pathways in cancer;ko00983//Drug metabolism - other enzymes;ko00980//Metabolism of xenobiotics by cytochrome P450;ko01524//Platinum drug resistance;ko00982//Drug metabolism - cytochrome P450;ko05418//Fluid shear stress and atherosclerosis;ko00480//Glutathione metabolism;ko05204//Chemical carcinogenesis;ko05225//Hepatocellular carcinoma	Human Diseases;Metabolism	Cardiovascular diseases;Drug resistance: Antineoplastic;Cancers: Overview;Metabolism of other amino acids;Cancers: Specific types;Xenobiotics biodegradation and metabolism	-0.758186
Mamb028979	ko04152//AMPK signaling pathway;ko04211//Longevity regulating pathway;ko04920//Adipocytokine signaling pathway;ko04932//Non-alcoholic fatty liver disease (NAFLD)	Organismal Systems;Human Diseases;Environmental Information Processing	Aging;Endocrine system;Signal transduction;Endocrine and metabolic diseases	-0.756486
Mamb000428	ko05164//Influenza A;ko03015//mRNA surveillance pathway	Genetic Information Processing;Human Diseases	Translation;Infectious diseases: Viral	-0.752894
Mamb022234	ko00240//Pyrimidine metabolism;ko01100//Metabolic pathways;ko00983//Drug metabolism - other enzymes	Metabolism	Global and overview maps;Nucleotide metabolism;Xenobiotics biodegradation and metabolism	-0.752057
Mamb008031	ko04621//NOD-like receptor signaling pathway	Organismal Systems	Immune system	-0.751373
Mamb005632	ko04918//Thyroid hormone synthesis;ko04921//Oxytocin signaling pathway;ko04922//Glucagon signaling pathway;ko04211//Longevity regulating pathway;ko04725//Cholinergic synapse;ko04540//Gap junction;ko04923//Regulation of lipolysis in adipocytes;ko04015//Rap1 signaling pathway;ko04927//Cortisol synthesis and secretion;ko04371//Apelin signaling pathway;ko04914//Progesterone-mediated oocyte maturation…	Human Diseases;Environmental Information Processing;Cellular Processes;Organismal Systems;Metabolism	Aging;Circulatory system;Nucleotide metabolism;Sensory system;Immune system;Cardiovascular diseases;Cellular community - eukaryotes;Environmental adaptation;Signal transduction;Infectious diseases: Viral;Cancers: Overview;Endocrine and metabolic diseases;Nervous system;Drug resistance: Antineoplastic;Endocrine system;Substance dependence;Cell growth and death;Digestive system	-0.749429
Mamb013971	ko04550//Signaling pathways regulating pluripotency of stem cells;ko05202//Transcriptional misregulation in cancer	Cellular Processes;Human Diseases	Cancers: Overview;Cellular community - eukaryotes	-0.747783
Mamb026131	ko04060//Cytokine-cytokine receptor interaction	Environmental Information Processing	Signaling molecules and interaction	-0.746826
Mamb005354	ko01210//2-Oxocarboxylic acid metabolism;ko00020//Citrate cycle (TCA cycle);ko01230//Biosynthesis of amino acids;ko00630//Glyoxylate and dicarboxylate metabolism;ko01200//Carbon metabolism;ko01100//Metabolic pathways	Metabolism	Carbohydrate metabolism;Global and overview maps	-0.739921
Mamb017002	ko05340//Primary immunodeficiency;ko04640//Hematopoietic cell lineage;ko04660//T cell receptor signaling pathway;ko05414//Dilated cardiomyopathy (DCM);ko04659//Th17 cell differentiation;ko04060//Cytokine-cytokine receptor interaction;ko05410//Hypertrophic cardiomyopathy (HCM);ko04514//Cell adhesion molecules (CAMs);ko05166//Human T-cell leukemia virus 1 infection;ko05170//Human immunodeficiency v…	Organismal Systems;Human Diseases;Environmental Information Processing	Cardiovascular diseases;Signaling molecules and interaction;Immune system;Infectious diseases: Viral;Immune diseases	-0.739909
Mamb006071	ko03008//Ribosome biogenesis in eukaryotes	Genetic Information Processing	Translation	-0.739681
Mamb022943	ko04621//NOD-like receptor signaling pathway;ko04217//Necroptosis;ko05164//Influenza A;ko05133//Pertussis;ko04625//C-type lectin receptor signaling pathway	Organismal Systems;Human Diseases;Cellular Processes	Cell growth and death;Infectious diseases: Viral;Infectious diseases: Bacterial;Immune system	-0.735996
Mamb024142	ko01100//Metabolic pathways	Metabolism	Global and overview maps	-0.735294
Mamb005965	ko04630//Jak-STAT signaling pathway;ko04060//Cytokine-cytokine receptor interaction	Environmental Information Processing	Signaling molecules and interaction;Signal transduction	-0.730126
Mamb020939	ko03008//Ribosome biogenesis in eukaryotes	Genetic Information Processing	Translation	-0.729719
Mamb021096	ko00563//Glycosylphosphatidylinositol (GPI)-anchor biosynthesis;ko01212//Fatty acid metabolism;ko00280//Valine, leucine and isoleucine degradation;ko00230//Purine metabolism;ko00650//Butanoate metabolism;ko00071//Fatty acid degradation;ko01100//Metabolic pathways;ko01200//Carbon metabolism	Metabolism	Global and overview maps;Glycan biosynthesis and metabolism;Carbohydrate metabolism;Lipid metabolism;Amino acid metabolism;Nucleotide metabolism	-0.729251
BGI_novel_G001913	ko04080//Neuroactive ligand-receptor interaction	Environmental Information Processing	Signaling molecules and interaction	-0.727512
Mamb001513	ko04020//Calcium signaling pathway;ko04370//VEGF signaling pathway;ko01100//Metabolic pathways;ko00600//Sphingolipid metabolism;ko04666//Fc gamma R-mediated phagocytosis;ko04071//Sphingolipid signaling pathway;ko05152//Tuberculosis;ko04072//Phospholipase D signaling pathway;ko04371//Apelin signaling pathway	Human Diseases;Environmental Information Processing;Organismal Systems;Metabolism	Infectious diseases: Bacterial;Signal transduction;Lipid metabolism;Immune system;Global and overview maps	-0.727026
Mamb029128	ko05163//Human cytomegalovirus infection;ko04723//Retrograde endocannabinoid signaling;ko04024//cAMP signaling pathway;ko04912//GnRH signaling pathway;ko05032//Morphine addiction;ko04916//Melanogenesis;ko04022//cGMP-PKG signaling pathway;ko04926//Relaxin signaling pathway;ko04724//Glutamatergic synapse;ko04962//Vasopressin-regulated water reabsorption;ko04927//Cortisol synthesis and secretion;ko0…	Metabolism;Organismal Systems;Environmental Information Processing;Human Diseases;Cellular Processes	Substance dependence;Aging;Infectious diseases: Viral;Cellular community - eukaryotes;Sensory system;Digestive system;Cardiovascular diseases;Signal transduction;Drug resistance: Antineoplastic;Cell growth and death;Nervous system;Circulatory system;Environmental adaptation;Nucleotide metabolism;Endocrine and metabolic diseases;Endocrine system;Excretory system;Immune system;Cancers: Overview	-0.725234
Mamb028124	ko03030//DNA replication	Genetic Information Processing	Replication and repair	-0.72496
Mamb002622	ko04530//Tight junction;ko05120//Epithelial cell signaling in Helicobacter pylori infection;ko04514//Cell adhesion molecules (CAMs);ko04670//Leukocyte transendothelial migration	Environmental Information Processing;Organismal Systems;Cellular Processes;Human Diseases	Infectious diseases: Bacterial;Cellular community - eukaryotes;Immune system;Signaling molecules and interaction	-0.71838
Mamb025759	ko04360//Axon guidance	Organismal Systems	Development	-0.715371
Mamb023307	ko03010//Ribosome	Genetic Information Processing	Translation	-0.715188
Mamb012323	ko00511//Other glycan degradation	Metabolism	Glycan biosynthesis and metabolism	-0.714042
Mamb018865	ko00562//Inositol phosphate metabolism;ko05152//Tuberculosis;ko01100//Metabolic pathways;ko04145//Phagosome;ko04136//Autophagy - other;ko04371//Apelin signaling pathway;ko05167//Kaposi sarcoma-associated herpesvirus infection;ko04140//Autophagy - animal;ko04070//Phosphatidylinositol signaling system;ko03420//Nucleotide excision repair;ko00310//Lysine degradation	Cellular Processes;Metabolism;Environmental Information Processing;Human Diseases;Genetic Information Processing	Signal transduction;Amino acid metabolism;Carbohydrate metabolism;Infectious diseases: Viral;Infectious diseases: Bacterial;Transport and catabolism;Replication and repair;Global and overview maps	-0.711524
Mamb024793	ko04933//AGE-RAGE signaling pathway in diabetic complications;ko05146//Amoebiasis;ko04915//Estrogen signaling pathway;ko04611//Platelet activation;ko04926//Relaxin signaling pathway;ko04144//Endocytosis;ko04974//Protein digestion and absorption	Cellular Processes;Human Diseases;Organismal Systems	Endocrine and metabolic diseases;Transport and catabolism;Immune system;Infectious diseases: Parasitic;Digestive system;Endocrine system	-0.71055
Mamb028786	ko04540//Gap junction;ko04145//Phagosome;ko05130//Pathogenic Escherichia coli infection;ko04210//Apoptosis;ko04530//Tight junction	Human Diseases;Cellular Processes	Cell growth and death;Infectious diseases: Bacterial;Cellular community - eukaryotes;Transport and catabolism	-0.709685
Mamb018908	ko04137//Mitophagy - animal	Cellular Processes	Transport and catabolism	-0.709551
Mamb010957	ko04012//ErbB signaling pathway;ko05205//Proteoglycans in cancer;ko04020//Calcium signaling pathway;ko04151//PI3K-Akt signaling pathway;ko04010//MAPK signaling pathway	Human Diseases;Environmental Information Processing	Cancers: Overview;Signal transduction	-0.708162
Mamb008975	ko01100//Metabolic pathways;ko00380//Tryptophan metabolism	Metabolism	Global and overview maps;Amino acid metabolism	-0.704168
Mamb001839	ko04740//Olfactory transduction	Organismal Systems	Sensory system	-0.703785
Mamb006275	ko01100//Metabolic pathways;ko00860//Porphyrin and chlorophyll metabolism	Metabolism	Metabolism of cofactors and vitamins;Global and overview maps	-0.700758
Mamb010731	ko05167//Kaposi sarcoma-associated herpesvirus infection;ko05160//Hepatitis C;ko05168//Herpes simplex infection;ko05164//Influenza A;ko05161//Hepatitis B;ko04620//Toll-like receptor signaling pathway;ko04217//Necroptosis;ko05165//Human papillomavirus infection	Cellular Processes;Human Diseases;Organismal Systems	Infectious diseases: Viral;Cell growth and death;Immune system	-0.699828
Mamb025256	ko04010//MAPK signaling pathway	Environmental Information Processing	Signal transduction	-0.696652
Mamb014035	ko00140//Steroid hormone biosynthesis;ko05206//MicroRNAs in cancer;ko04913//Ovarian steroidogenesis;ko00980//Metabolism of xenobiotics by cytochrome P450;ko00380//Tryptophan metabolism;ko05204//Chemical carcinogenesis	Metabolism;Organismal Systems;Human Diseases	Cancers: Overview;Amino acid metabolism;Lipid metabolism;Endocrine system;Xenobiotics biodegradation and metabolism	-0.695512
Mamb016464	ko03020//RNA polymerase;ko04623//Cytosolic DNA-sensing pathway	Organismal Systems;Genetic Information Processing	Transcription;Immune system	-0.689332
Mamb012989	ko05332//Graft-versus-host disease;ko04144//Endocytosis;ko05165//Human papillomavirus infection;ko04218//Cellular senescence;ko05203//Viral carcinogenesis;ko05163//Human cytomegalovirus infection;ko04514//Cell adhesion molecules (CAMs);ko05416//Viral myocarditis;ko05330//Allograft rejection;ko05167//Kaposi sarcoma-associated herpesvirus infection;ko04145//Phagosome;ko04940//Type I diabetes mellit…	Human Diseases;Environmental Information Processing;Organismal Systems;Cellular Processes	Signaling molecules and interaction;Infectious diseases: Viral;Endocrine and metabolic diseases;Cell growth and death;Cardiovascular diseases;Cancers: Overview;Immune system;Transport and catabolism;Immune diseases	-0.68921
Mamb010883	ko00053//Ascorbate and aldarate metabolism;ko05204//Chemical carcinogenesis;ko00140//Steroid hormone biosynthesis;ko00830//Retinol metabolism;ko00040//Pentose and glucuronate interconversions;ko00980//Metabolism of xenobiotics by cytochrome P450;ko00983//Drug metabolism - other enzymes;ko01100//Metabolic pathways;ko00860//Porphyrin and chlorophyll metabolism;ko00982//Drug metabolism - cytochrome …	Human Diseases;Metabolism	Metabolism of cofactors and vitamins;Carbohydrate metabolism;Cancers: Overview;Lipid metabolism;Global and overview maps;Xenobiotics biodegradation and metabolism	-0.688903
Mamb004690	ko03008//Ribosome biogenesis in eukaryotes	Genetic Information Processing	Translation	-0.687671
Mamb025385	ko05146//Amoebiasis;ko04933//AGE-RAGE signaling pathway in diabetic complications;ko04926//Relaxin signaling pathway;ko04611//Platelet activation;ko04974//Protein digestion and absorption	Organismal Systems;Human Diseases	Infectious diseases: Parasitic;Immune system;Endocrine system;Endocrine and metabolic diseases;Digestive system	-0.681564
Mamb008388	ko04360//Axon guidance	Organismal Systems	Development	-0.679826
Mamb011874	ko04530//Tight junction	Cellular Processes	Cellular community - eukaryotes	-0.676163
Mamb003589	ko04114//Oocyte meiosis	Cellular Processes	Cell growth and death	-0.670642
BGI_novel_G000300	ko05225//Hepatocellular carcinoma;ko00650//Butanoate metabolism;ko04714//Thermogenesis;ko00280//Valine, leucine and isoleucine degradation;ko00072//Synthesis and degradation of ketone bodies;ko04624//Toll and Imd signaling pathway	Metabolism;Organismal Systems;Human Diseases	Immune system;Amino acid metabolism;Environmental adaptation;Carbohydrate metabolism;Cancers: Specific types;Lipid metabolism	-0.66959
Mamb014690	ko03013//RNA transport	Genetic Information Processing	Translation	-0.668
Mamb027409	ko03010//Ribosome	Genetic Information Processing	Translation	-0.667058
Mamb019891	ko01100//Metabolic pathways;ko00980//Metabolism of xenobiotics by cytochrome P450;ko00983//Drug metabolism - other enzymes;ko00053//Ascorbate and aldarate metabolism;ko00040//Pentose and glucuronate interconversions;ko00860//Porphyrin and chlorophyll metabolism;ko00140//Steroid hormone biosynthesis;ko05204//Chemical carcinogenesis;ko00982//Drug metabolism - cytochrome P450;ko00830//Retinol metabo…	Human Diseases;Metabolism	Cancers: Overview;Lipid metabolism;Metabolism of cofactors and vitamins;Xenobiotics biodegradation and metabolism;Global and overview maps;Carbohydrate metabolism	-0.660306
Mamb011308	ko01100//Metabolic pathways;ko01200//Carbon metabolism;ko00030//Pentose phosphate pathway	Metabolism	Carbohydrate metabolism;Global and overview maps	-0.656807
BGI_novel_G001899	ko04080//Neuroactive ligand-receptor interaction	Environmental Information Processing	Signaling molecules and interaction	-0.656648
Mamb006878	ko04141//Protein processing in endoplasmic reticulum	Genetic Information Processing	Folding, sorting and degradation	-0.655849
Mamb006151	ko03040//Spliceosome	Genetic Information Processing	Transcription	-0.654568
Mamb018744	ko05164//Influenza A;ko04217//Necroptosis;ko05133//Pertussis;ko04625//C-type lectin receptor signaling pathway;ko04621//NOD-like receptor signaling pathway	Organismal Systems;Cellular Processes;Human Diseases	Cell growth and death;Infectious diseases: Viral;Infectious diseases: Bacterial;Immune system	-0.654093
Mamb018177	ko00051//Fructose and mannose metabolism;ko00561//Glycerolipid metabolism;ko00040//Pentose and glucuronate interconversions;ko01100//Metabolic pathways;ko00052//Galactose metabolism;ko00790//Folate biosynthesis	Metabolism	Global and overview maps;Lipid metabolism;Metabolism of cofactors and vitamins;Carbohydrate metabolism	-0.653161
BGI_novel_G001552	ko05322//Systemic lupus erythematosus;ko03040//Spliceosome	Human Diseases;Genetic Information Processing	Immune diseases;Transcription	-0.65101
Mamb013885	ko04750//Inflammatory mediator regulation of TRP channels;ko04270//Vascular smooth muscle contraction	Organismal Systems	Circulatory system;Sensory system	-0.647381
Mamb013547	ko04150//mTOR signaling pathway;ko01521//EGFR tyrosine kinase inhibitor resistance;ko03013//RNA transport;ko04910//Insulin signaling pathway;ko04211//Longevity regulating pathway;ko04151//PI3K-Akt signaling pathway;ko04066//HIF-1 signaling pathway	Human Diseases;Organismal Systems;Genetic Information Processing;Environmental Information Processing	Translation;Aging;Drug resistance: Antineoplastic;Signal transduction;Endocrine system	-0.643727
Mamb029308	ko04640//Hematopoietic cell lineage;ko05144//Malaria;ko04662//B cell receptor signaling pathway;ko05160//Hepatitis C	Organismal Systems;Human Diseases	Immune system;Infectious diseases: Parasitic;Infectious diseases: Viral	-0.643338
Mamb018176	ko00052//Galactose metabolism;ko00040//Pentose and glucuronate interconversions;ko01100//Metabolic pathways;ko00561//Glycerolipid metabolism;ko00051//Fructose and mannose metabolism;ko00790//Folate biosynthesis	Metabolism	Metabolism of cofactors and vitamins;Lipid metabolism;Global and overview maps;Carbohydrate metabolism	-0.641286
Mamb021435	ko04621//NOD-like receptor signaling pathway;ko05164//Influenza A;ko04217//Necroptosis;ko05133//Pertussis;ko04625//C-type lectin receptor signaling pathway	Organismal Systems;Cellular Processes;Human Diseases	Infectious diseases: Viral;Infectious diseases: Bacterial;Immune system;Cell growth and death	-0.638091
Mamb002656	ko05120//Epithelial cell signaling in Helicobacter pylori infection;ko04530//Tight junction;ko04514//Cell adhesion molecules (CAMs);ko04670//Leukocyte transendothelial migration	Cellular Processes;Human Diseases;Environmental Information Processing;Organismal Systems	Cellular community - eukaryotes;Signaling molecules and interaction;Infectious diseases: Bacterial;Immune system	-0.636117
Mamb009760	ko05164//Influenza A;ko04217//Necroptosis;ko04625//C-type lectin receptor signaling pathway;ko05133//Pertussis;ko04621//NOD-like receptor signaling pathway	Cellular Processes;Human Diseases;Organismal Systems	Immune system;Infectious diseases: Viral;Infectious diseases: Bacterial;Cell growth and death	-0.631783
Mamb008762	ko05168//Herpes simplex infection;ko04520//Adherens junction;ko04514//Cell adhesion molecules (CAMs)	Environmental Information Processing;Cellular Processes;Human Diseases	Infectious diseases: Viral;Cellular community - eukaryotes;Signaling molecules and interaction	-0.627389
Mamb003797	ko04740//Olfactory transduction	Organismal Systems	Sensory system	-0.625501
Mamb010518	ko01100//Metabolic pathways;ko01230//Biosynthesis of amino acids;ko00260//Glycine, serine and threonine metabolism;ko00270//Cysteine and methionine metabolism	Metabolism	Global and overview maps;Amino acid metabolism	-0.624743
Mamb027832	ko04621//NOD-like receptor signaling pathway	Organismal Systems	Immune system	-0.623561
Mamb000549	ko04514//Cell adhesion molecules (CAMs)	Environmental Information Processing	Signaling molecules and interaction	-0.6227
Mamb008223	ko03010//Ribosome	Genetic Information Processing	Translation	-0.621514
Mamb010811	ko03022//Basal transcription factors;ko05203//Viral carcinogenesis	Genetic Information Processing;Human Diseases	Transcription;Cancers: Overview	-0.620255
Mamb000791	ko00380//Tryptophan metabolism;ko01100//Metabolic pathways;ko04932//Non-alcoholic fatty liver disease (NAFLD);ko04210//Apoptosis;ko04140//Autophagy - animal;ko05010//Alzheimer disease;ko04141//Protein processing in endoplasmic reticulum;ko00310//Lysine degradation;ko00071//Fatty acid degradation	Cellular Processes;Human Diseases;Genetic Information Processing;Metabolism	Cell growth and death;Lipid metabolism;Folding, sorting and degradation;Global and overview maps;Endocrine and metabolic diseases;Amino acid metabolism;Transport and catabolism;Neurodegenerative diseases	-0.619544
Mamb011806	ko04910//Insulin signaling pathway;ko04931//Insulin resistance;ko04514//Cell adhesion molecules (CAMs);ko04520//Adherens junction	Organismal Systems;Cellular Processes;Environmental Information Processing;Human Diseases	Signaling molecules and interaction;Endocrine system;Endocrine and metabolic diseases;Cellular community - eukaryotes	-0.619084
Mamb014944	ko00630//Glyoxylate and dicarboxylate metabolism;ko00310//Lysine degradation;ko01212//Fatty acid metabolism;ko00620//Pyruvate metabolism;ko00280//Valine, leucine and isoleucine degradation;ko01200//Carbon metabolism;ko00072//Synthesis and degradation of ketone bodies;ko00640//Propanoate metabolism;ko00380//Tryptophan metabolism;ko00900//Terpenoid backbone biosynthesis;ko00071//Fatty acid degradat…	Metabolism	Amino acid metabolism;Metabolism of terpenoids and polyketides;Lipid metabolism;Carbohydrate metabolism;Global and overview maps	-0.618825
Mamb018584	ko04080//Neuroactive ligand-receptor interaction;ko05033//Nicotine addiction;ko04137//Mitophagy - animal;ko04727//GABAergic synapse;ko05032//Morphine addiction;ko04723//Retrograde endocannabinoid signaling	Organismal Systems;Cellular Processes;Human Diseases;Environmental Information Processing	Transport and catabolism;Signaling molecules and interaction;Substance dependence;Nervous system	-0.618054
Mamb017207	ko04974//Protein digestion and absorption;ko04080//Neuroactive ligand-receptor interaction;ko05164//Influenza A;ko03010//Ribosome;ko04972//Pancreatic secretion	Environmental Information Processing;Human Diseases;Genetic Information Processing;Organismal Systems	Signaling molecules and interaction;Infectious diseases: Viral;Translation;Digestive system	-0.617297
Mamb006562	ko05202//Transcriptional misregulation in cancer;ko05132//Salmonella infection;ko04151//PI3K-Akt signaling pathway	Environmental Information Processing;Human Diseases	Cancers: Overview;Infectious diseases: Bacterial;Signal transduction	-0.616724
Mamb029393	ko03040//Spliceosome;ko00514//Other types of O-glycan biosynthesis	Metabolism;Genetic Information Processing	Transcription;Glycan biosynthesis and metabolism	-0.615259
Mamb021957	ko04137//Mitophagy - animal	Cellular Processes	Transport and catabolism	-0.614921
Mamb029915	ko01524//Platinum drug resistance;ko03460//Fanconi anemia pathway	Genetic Information Processing;Human Diseases	Replication and repair;Drug resistance: Antineoplastic	-0.614399
Mamb011497	ko00604//Glycosphingolipid biosynthesis - ganglio series;ko01100//Metabolic pathways	Metabolism	Global and overview maps;Glycan biosynthesis and metabolism	-0.612918
Mamb011733	ko03040//Spliceosome	Genetic Information Processing	Transcription	-0.612054
BGI_novel_G001123	ko04630//Jak-STAT signaling pathway;ko05206//MicroRNAs in cancer;ko04151//PI3K-Akt signaling pathway;ko04210//Apoptosis	Cellular Processes;Environmental Information Processing;Human Diseases	Cell growth and death;Signal transduction;Cancers: Overview	-0.611091
Mamb013755	ko04142//Lysosome	Cellular Processes	Transport and catabolism	-0.610423
BGI_novel_G000236	ko01100//Metabolic pathways;ko00780//Biotin metabolism	Metabolism	Metabolism of cofactors and vitamins;Global and overview maps	-0.610163
Mamb002713	ko04650//Natural killer cell mediated cytotoxicity	Organismal Systems	Immune system	-0.609665
Mamb001875	ko04014//Ras signaling pathway;ko05014//Amyotrophic lateral sclerosis (ALS);ko04024//cAMP signaling pathway;ko05031//Amphetamine addiction;ko04724//Glutamatergic synapse;ko05322//Systemic lupus erythematosus;ko04672//Intestinal immune network for IgA production;ko04080//Neuroactive ligand-receptor interaction;ko04720//Long-term potentiation;ko05034//Alcoholism;ko04015//Rap1 signaling pathway;ko05…	Organismal Systems;Environmental Information Processing;Human Diseases	Nervous system;Signal transduction;Substance dependence;Neurodegenerative diseases;Environmental adaptation;Signaling molecules and interaction;Immune system;Immune diseases	-0.608766
Mamb023157	ko05033//Nicotine addiction;ko05032//Morphine addiction;ko04080//Neuroactive ligand-receptor interaction;ko04723//Retrograde endocannabinoid signaling;ko04727//GABAergic synapse	Human Diseases;Organismal Systems;Environmental Information Processing	Substance dependence;Nervous system;Signaling molecules and interaction	-0.607888
Mamb021014	ko04622//RIG-I-like receptor signaling pathway;ko04621//NOD-like receptor signaling pathway;ko05164//Influenza A	Human Diseases;Organismal Systems	Immune system;Infectious diseases: Viral	-0.607277
Mamb014936	ko03030//DNA replication	Genetic Information Processing	Replication and repair	-0.605889
Mamb023436	ko00250//Alanine, aspartate and glutamate metabolism;ko01230//Biosynthesis of amino acids;ko00220//Arginine biosynthesis;ko01100//Metabolic pathways	Metabolism	Global and overview maps;Amino acid metabolism	-0.605676
Mamb017380	ko04391//Hippo signaling pathway - fly	Environmental Information Processing	Signal transduction	-0.605513
Mamb001446	ko04621//NOD-like receptor signaling pathway	Organismal Systems	Immune system	-0.602764
Mamb004461	ko03010//Ribosome	Genetic Information Processing	Translation	-0.601026
Mamb027969	ko05016//Huntington disease;ko03020//RNA polymerase	Human Diseases;Genetic Information Processing	Neurodegenerative diseases;Transcription	-0.594561
Mamb009703	ko04621//NOD-like receptor signaling pathway	Organismal Systems	Immune system	-0.593803
Mamb015637	ko03040//Spliceosome	Genetic Information Processing	Transcription	-0.593129
Mamb028039	ko00230//Purine metabolism;ko01100//Metabolic pathways;ko00983//Drug metabolism - other enzymes;ko00310//Lysine degradation	Metabolism	Amino acid metabolism;Xenobiotics biodegradation and metabolism;Global and overview maps;Nucleotide metabolism	-0.592805
Mamb022992	ko05033//Nicotine addiction;ko05032//Morphine addiction;ko04723//Retrograde endocannabinoid signaling;ko04727//GABAergic synapse;ko04080//Neuroactive ligand-receptor interaction	Environmental Information Processing;Human Diseases;Organismal Systems	Substance dependence;Nervous system;Signaling molecules and interaction	-0.592301
Mamb007875	ko00770//Pantothenate and CoA biosynthesis;ko01100//Metabolic pathways	Metabolism	Global and overview maps;Metabolism of cofactors and vitamins	-0.590357
Mamb017966	ko04612//Antigen processing and presentation;ko04213//Longevity regulating pathway - multiple species;ko04915//Estrogen signaling pathway;ko04010//MAPK signaling pathway;ko05164//Influenza A;ko05162//Measles;ko03040//Spliceosome;ko04141//Protein processing in endoplasmic reticulum;ko05134//Legionellosis;ko05145//Toxoplasmosis;ko04144//Endocytosis	Cellular Processes;Human Diseases;Environmental Information Processing;Organismal Systems;Genetic Information Processing	Infectious diseases: Viral;Aging;Signal transduction;Infectious diseases: Bacterial;Infectious diseases: Parasitic;Immune system;Transcription;Folding, sorting and degradation;Endocrine system;Transport and catabolism	-0.588843
Mamb010602	ko00190//Oxidative phosphorylation	Metabolism	Energy metabolism	-0.587103
Mamb000586	ko05133//Pertussis;ko04217//Necroptosis;ko04625//C-type lectin receptor signaling pathway;ko05164//Influenza A;ko04621//NOD-like receptor signaling pathway	Human Diseases;Cellular Processes;Organismal Systems	Infectious diseases: Bacterial;Cell growth and death;Infectious diseases: Viral;Immune system	-0.581433
Mamb023373	ko04610//Complement and coagulation cascades;ko05150//Staphylococcus aureus infection	Human Diseases;Organismal Systems	Infectious diseases: Bacterial;Immune system	-0.581199
BGI_novel_G000717	ko04014//Ras signaling pathway;ko04010//MAPK signaling pathway;ko04151//PI3K-Akt signaling pathway;ko04722//Neurotrophin signaling pathway	Environmental Information Processing;Organismal Systems	Nervous system;Signal transduction	-0.579569
Mamb012619	ko05206//MicroRNAs in cancer;ko04010//MAPK signaling pathway	Environmental Information Processing;Human Diseases	Signal transduction;Cancers: Overview	-0.579325
Mamb010378	ko04360//Axon guidance;ko05200//Pathways in cancer;ko05163//Human cytomegalovirus infection;ko04810//Regulation of actin cytoskeleton;ko04310//Wnt signaling pathway;ko04071//Sphingolipid signaling pathway;ko05132//Salmonella infection;ko04670//Leukocyte transendothelial migration;ko05131//Shigellosis;ko04270//Vascular smooth muscle contraction;ko04530//Tight junction;ko04062//Chemokine signaling …	Human Diseases;Organismal Systems;Environmental Information Processing;Cellular Processes	Cellular community - eukaryotes;Immune system;Infectious diseases: Viral;Endocrine system;Cancers: Overview;Circulatory system;Cell motility;Development;Signal transduction;Infectious diseases: Bacterial	-0.578721
Mamb001308	ko04144//Endocytosis;ko04114//Oocyte meiosis;ko05100//Bacterial invasion of epithelial cells;ko04110//Cell cycle	Cellular Processes;Human Diseases	Cell growth and death;Transport and catabolism;Infectious diseases: Bacterial	-0.578286
Mamb027942	ko04530//Tight junction;ko04810//Regulation of actin cytoskeleton	Cellular Processes	Cellular community - eukaryotes;Cell motility	-0.577356
Mamb024545	ko01100//Metabolic pathways;ko00630//Glyoxylate and dicarboxylate metabolism;ko00260//Glycine, serine and threonine metabolism;ko01200//Carbon metabolism	Metabolism	Carbohydrate metabolism;Global and overview maps;Amino acid metabolism	-0.576537
Mamb022980	ko04360//Axon guidance	Organismal Systems	Development	-0.575888
Mamb017502	ko05014//Amyotrophic lateral sclerosis (ALS)	Human Diseases	Neurodegenerative diseases	-0.575651
Mamb021572	ko04740//Olfactory transduction	Organismal Systems	Sensory system	-0.575299
Mamb021663	ko04142//Lysosome;ko05170//Human immunodeficiency virus 1 infection	Cellular Processes;Human Diseases	Transport and catabolism;Infectious diseases: Viral	-0.574584
Mamb025652	ko03030//DNA replication;ko04114//Oocyte meiosis;ko04120//Ubiquitin mediated proteolysis;ko05166//Human T-cell leukemia virus 1 infection;ko04110//Cell cycle;ko04914//Progesterone-mediated oocyte maturation	Cellular Processes;Genetic Information Processing;Human Diseases;Organismal Systems	Cell growth and death;Replication and repair;Endocrine system;Infectious diseases: Viral;Folding, sorting and degradation	-0.573364
Mamb001301	ko04666//Fc gamma R-mediated phagocytosis;ko05132//Salmonella infection;ko05100//Bacterial invasion of epithelial cells;ko05130//Pathogenic Escherichia coli infection;ko04810//Regulation of actin cytoskeleton;ko05131//Shigellosis;ko04144//Endocytosis	Human Diseases;Organismal Systems;Cellular Processes	Cell motility;Immune system;Infectious diseases: Bacterial;Transport and catabolism	-0.572941
Mamb025467	ko05034//Alcoholism;ko04912//GnRH signaling pathway;ko04024//cAMP signaling pathway;ko05133//Pertussis;ko05214//Glioma;ko05170//Human immunodeficiency virus 1 infection;ko04015//Rap1 signaling pathway;ko04971//Gastric acid secretion;ko05418//Fluid shear stress and atherosclerosis;ko04921//Oxytocin signaling pathway;ko05031//Amphetamine addiction;ko04750//Inflammatory mediator regulation of TRP ch…	Organismal Systems;Cellular Processes;Human Diseases;Environmental Information Processing	Sensory system;Cancers: Overview;Neurodegenerative diseases;Immune system;Cardiovascular diseases;Endocrine system;Environmental adaptation;Digestive system;Infectious diseases: Viral;Cell growth and death;Cancers: Specific types;Substance dependence;Infectious diseases: Bacterial;Signal transduction;Nervous system;Circulatory system	-0.57256
Mamb022640	ko04115//p53 signaling pathway;ko04120//Ubiquitin mediated proteolysis	Genetic Information Processing;Cellular Processes	Cell growth and death;Folding, sorting and degradation	-0.569439
Mamb010981	ko05206//MicroRNAs in cancer;ko04013//MAPK signaling pathway - fly	Environmental Information Processing;Human Diseases	Cancers: Overview;Signal transduction	-0.568714
BGI_novel_G002051	ko04714//Thermogenesis;ko03410//Base excision repair;ko03420//Nucleotide excision repair;ko03030//DNA replication;ko05225//Hepatocellular carcinoma	Organismal Systems;Genetic Information Processing;Human Diseases	Environmental adaptation;Replication and repair;Cancers: Specific types	-0.566609
Mamb025944	ko04218//Cellular senescence	Cellular Processes	Cell growth and death	-0.565615
Mamb019665	ko04657//IL-17 signaling pathway;ko04062//Chemokine signaling pathway;ko04060//Cytokine-cytokine receptor interaction;ko05310//Asthma	Human Diseases;Organismal Systems;Environmental Information Processing	Immune system;Immune diseases;Signaling molecules and interaction	-0.565159
Mamb010484	ko04520//Adherens junction	Cellular Processes	Cellular community - eukaryotes	-0.56471
Mamb027919	ko04114//Oocyte meiosis;ko04320//Dorso-ventral axis formation;ko04914//Progesterone-mediated oocyte maturation	Cellular Processes;Organismal Systems	Cell growth and death;Endocrine system;Development	-0.560313
Mamb021331	ko04611//Platelet activation;ko04510//Focal adhesion;ko04670//Leukocyte transendothelial migration;ko04810//Regulation of actin cytoskeleton	Cellular Processes;Organismal Systems	Cell motility;Immune system;Cellular community - eukaryotes	-0.557629
BGI_novel_G001071	ko03030//DNA replication;ko03420//Nucleotide excision repair;ko05225//Hepatocellular carcinoma;ko04714//Thermogenesis;ko03410//Base excision repair	Genetic Information Processing;Organismal Systems;Human Diseases	Replication and repair;Cancers: Specific types;Environmental adaptation	-0.556464
Mamb015675	ko01100//Metabolic pathways;ko00601//Glycosphingolipid biosynthesis - lacto and neolacto series	Metabolism	Global and overview maps;Glycan biosynthesis and metabolism	-0.556175
Mamb012769	ko04330//Notch signaling pathway;ko04919//Thyroid hormone signaling pathway;ko05166//Human T-cell leukemia virus 1 infection;ko05203//Viral carcinogenesis	Organismal Systems;Environmental Information Processing;Human Diseases	Endocrine system;Cancers: Overview;Signal transduction;Infectious diseases: Viral	-0.556136
Mamb027478	ko05110//Vibrio cholerae infection;ko04141//Protein processing in endoplasmic reticulum;ko04918//Thyroid hormone synthesis	Human Diseases;Organismal Systems;Genetic Information Processing	Infectious diseases: Bacterial;Folding, sorting and degradation;Endocrine system	-0.55484
Mamb001662	ko01100//Metabolic pathways;ko00650//Butanoate metabolism;ko04727//GABAergic synapse;ko00410//beta-Alanine metabolism;ko00640//Propanoate metabolism;ko00280//Valine, leucine and isoleucine degradation;ko00250//Alanine, aspartate and glutamate metabolism	Metabolism;Organismal Systems	Amino acid metabolism;Nervous system;Global and overview maps;Carbohydrate metabolism;Metabolism of other amino acids	-0.553704
Mamb017947	ko00670//One carbon pool by folate	Metabolism	Metabolism of cofactors and vitamins	-0.552641
Mamb004509	ko04218//Cellular senescence;ko04110//Cell cycle;ko04068//FoxO signaling pathway;ko05170//Human immunodeficiency virus 1 infection;ko04914//Progesterone-mediated oocyte maturation	Human Diseases;Cellular Processes;Organismal Systems;Environmental Information Processing	Infectious diseases: Viral;Cell growth and death;Endocrine system;Signal transduction	-0.550849
Mamb012289	ko00970//Aminoacyl-tRNA biosynthesis	Genetic Information Processing	Translation	-0.550705
Mamb010614	ko03040//Spliceosome	Genetic Information Processing	Transcription	-0.550581
Mamb019784	ko04015//Rap1 signaling pathway;ko04010//MAPK signaling pathway;ko05200//Pathways in cancer;ko04151//PI3K-Akt signaling pathway;ko04072//Phospholipase D signaling pathway;ko04640//Hematopoietic cell lineage;ko04916//Melanogenesis;ko04014//Ras signaling pathway	Organismal Systems;Environmental Information Processing;Human Diseases	Immune system;Signal transduction;Cancers: Overview;Endocrine system	-0.545489
Mamb014858	ko05225//Hepatocellular carcinoma;ko04714//Thermogenesis	Organismal Systems;Human Diseases	Cancers: Specific types;Environmental adaptation	-0.544996
Mamb012606	ko04062//Chemokine signaling pathway;ko05223//Non-small cell lung cancer;ko04917//Prolactin signaling pathway;ko05213//Endometrial cancer;ko04213//Longevity regulating pathway - multiple species;ko04152//AMPK signaling pathway;ko04212//Longevity regulating pathway - worm;ko04218//Cellular senescence;ko04137//Mitophagy - animal;ko04211//Longevity regulating pathway;ko04151//PI3K-Akt signaling path…	Human Diseases;Environmental Information Processing;Cellular Processes;Organismal Systems	Cancers: Specific types;Immune system;Aging;Signal transduction;Drug resistance: Antineoplastic;Transport and catabolism;Endocrine system;Nervous system;Cell growth and death	-0.542775
Mamb017346	ko04150//mTOR signaling pathway;ko04152//AMPK signaling pathway	Environmental Information Processing	Signal transduction	-0.541981
Mamb020506	ko04740//Olfactory transduction	Organismal Systems	Sensory system	-0.54067
Mamb008311	ko03060//Protein export	Genetic Information Processing	Folding, sorting and degradation	-0.537319
Mamb012311	ko05206//MicroRNAs in cancer;ko04010//MAPK signaling pathway	Environmental Information Processing;Human Diseases	Cancers: Overview;Signal transduction	-0.535623
Mamb023196	ko00970//Aminoacyl-tRNA biosynthesis	Genetic Information Processing	Translation	-0.535591
Mamb025421	ko04144//Endocytosis	Cellular Processes	Transport and catabolism	-0.534724
Mamb029087	ko00410//beta-Alanine metabolism;ko04080//Neuroactive ligand-receptor interaction;ko01100//Metabolic pathways;ko04114//Oocyte meiosis;ko04110//Cell cycle;ko00480//Glutathione metabolism;ko00270//Cysteine and methionine metabolism;ko00330//Arginine and proline metabolism;ko04971//Gastric acid secretion;ko04024//cAMP signaling pathway	Organismal Systems;Environmental Information Processing;Metabolism;Cellular Processes	Signal transduction;Digestive system;Cell growth and death;Amino acid metabolism;Metabolism of other amino acids;Signaling molecules and interaction;Global and overview maps	-0.532577
Mamb021510	ko05340//Primary immunodeficiency;ko04658//Th1 and Th2 cell differentiation;ko05166//Human T-cell leukemia virus 1 infection;ko04659//Th17 cell differentiation;ko04660//T cell receptor signaling pathway;ko05170//Human immunodeficiency virus 1 infection;ko05162//Measles;ko05142//Chagas disease (American trypanosomiasis);ko04640//Hematopoietic cell lineage;ko05169//Epstein-Barr virus infection	Human Diseases;Organismal Systems	Infectious diseases: Viral;Immune diseases;Immune system;Infectious diseases: Parasitic	-0.532553
Mamb027258	ko00052//Galactose metabolism;ko03018//RNA degradation;ko04973//Carbohydrate digestion and absorption;ko01100//Metabolic pathways	Organismal Systems;Metabolism;Genetic Information Processing	Global and overview maps;Carbohydrate metabolism;Folding, sorting and degradation;Digestive system	-0.531254
Mamb014555	ko04380//Osteoclast differentiation;ko05142//Chagas disease (American trypanosomiasis);ko05140//Leishmaniasis;ko04931//Insulin resistance;ko04621//NOD-like receptor signaling pathway;ko05120//Epithelial cell signaling in Helicobacter pylori infection;ko05169//Epstein-Barr virus infection;ko04722//Neurotrophin signaling pathway;ko05167//Kaposi sarcoma-associated herpesvirus infection;ko05220//Chro…	Organismal Systems;Environmental Information Processing;Cellular Processes;Human Diseases	Endocrine and metabolic diseases;Nervous system;Signal transduction;Endocrine system;Cancers: Specific types;Infectious diseases: Bacterial;Infectious diseases: Viral;Development;Cell growth and death;Infectious diseases: Parasitic;Immune system;Cancers: Overview	-0.531017
Mamb015330	ko04530//Tight junction;ko03015//mRNA surveillance pathway	Genetic Information Processing;Cellular Processes	Cellular community - eukaryotes;Translation	-0.529146
Mamb002906	ko03013//RNA transport	Genetic Information Processing	Translation	-0.52697
Mamb013638	ko05016//Huntington disease;ko04962//Vasopressin-regulated water reabsorption	Organismal Systems;Human Diseases	Neurodegenerative diseases;Excretory system	-0.526027
Mamb014259	ko04972//Pancreatic secretion;ko04080//Neuroactive ligand-receptor interaction;ko05164//Influenza A;ko04974//Protein digestion and absorption	Environmental Information Processing;Human Diseases;Organismal Systems	Digestive system;Signaling molecules and interaction;Infectious diseases: Viral	-0.524553
Mamb010333	ko04960//Aldosterone-regulated sodium reabsorption	Organismal Systems	Excretory system	-0.524347
BGI_novel_G000528	ko05010//Alzheimer disease;ko00190//Oxidative phosphorylation;ko04260//Cardiac muscle contraction;ko04932//Non-alcoholic fatty liver disease (NAFLD);ko04714//Thermogenesis;ko05016//Huntington disease;ko05012//Parkinson disease	Organismal Systems;Human Diseases;Metabolism	Endocrine and metabolic diseases;Energy metabolism;Neurodegenerative diseases;Circulatory system;Environmental adaptation	-0.524287
Mamb021830	ko05168//Herpes simplex infection	Human Diseases	Infectious diseases: Viral	-0.52381
Mamb021429	ko04142//Lysosome;ko05170//Human immunodeficiency virus 1 infection	Cellular Processes;Human Diseases	Transport and catabolism;Infectious diseases: Viral	-0.523449
Mamb011597	ko04072//Phospholipase D signaling pathway;ko04062//Chemokine signaling pathway;ko04611//Platelet activation;ko04371//Apelin signaling pathway;ko04261//Adrenergic signaling in cardiomyocytes;ko04151//PI3K-Akt signaling pathway;ko04725//Cholinergic synapse;ko05145//Toxoplasmosis;ko04921//Oxytocin signaling pathway;ko04022//cGMP-PKG signaling pathway;ko05167//Kaposi sarcoma-associated herpesvirus i…	Organismal Systems;Environmental Information Processing;Human Diseases	Nervous system;Circulatory system;Immune system;Infectious diseases: Viral;Infectious diseases: Parasitic;Endocrine system;Signal transduction	-0.523209
Mamb023917	ko03010//Ribosome	Genetic Information Processing	Translation	-0.522783
Mamb013525	ko05020//Prion diseases	Human Diseases	Neurodegenerative diseases	-0.521385
Mamb003273	ko03013//RNA transport	Genetic Information Processing	Translation	-0.521372
Mamb029162	ko05010//Alzheimer disease;ko01100//Metabolic pathways;ko00515//Mannose type O-glycan biosynthesis	Metabolism;Human Diseases	Glycan biosynthesis and metabolism;Neurodegenerative diseases;Global and overview maps	-0.519152
Mamb010825	ko04214//Apoptosis - fly	Cellular Processes	Cell growth and death	-0.519102
Mamb020798	ko04740//Olfactory transduction	Organismal Systems	Sensory system	-0.518081
Mamb024955	ko05202//Transcriptional misregulation in cancer	Human Diseases	Cancers: Overview	-0.514914
Mamb007642	ko04666//Fc gamma R-mediated phagocytosis;ko05206//MicroRNAs in cancer	Human Diseases;Organismal Systems	Immune system;Cancers: Overview	-0.513525
Mamb006048	ko04672//Intestinal immune network for IgA production;ko04621//NOD-like receptor signaling pathway	Organismal Systems	Immune system	-0.512121
BGI_novel_G000276	ko05145//Toxoplasmosis;ko04913//Ovarian steroidogenesis;ko01100//Metabolic pathways;ko04726//Serotonergic synapse;ko04714//Thermogenesis;ko05225//Hepatocellular carcinoma;ko00590//Arachidonic acid metabolism;ko04664//Fc epsilon RI signaling pathway	Metabolism;Human Diseases;Organismal Systems	Environmental adaptation;Immune system;Lipid metabolism;Global and overview maps;Cancers: Specific types;Endocrine system;Infectious diseases: Parasitic;Nervous system	-0.510186
Mamb014780	ko00230//Purine metabolism;ko01100//Metabolic pathways	Metabolism	Nucleotide metabolism;Global and overview maps	-0.509695
Mamb012985	ko04210//Apoptosis;ko05168//Herpes simplex infection;ko04010//MAPK signaling pathway;ko05014//Amyotrophic lateral sclerosis (ALS)	Cellular Processes;Human Diseases;Environmental Information Processing	Neurodegenerative diseases;Infectious diseases: Viral;Cell growth and death;Signal transduction	-0.508497
Mamb007985	ko05016//Huntington disease	Human Diseases	Neurodegenerative diseases	-0.505802
Mamb002922	ko05418//Fluid shear stress and atherosclerosis;ko05205//Proteoglycans in cancer	Human Diseases	Cancers: Overview;Cardiovascular diseases	-0.504553
Mamb003114	ko03015//mRNA surveillance pathway;ko05134//Legionellosis	Human Diseases;Genetic Information Processing	Translation;Infectious diseases: Bacterial	-0.503778
BGI_novel_G001142	ko05226//Gastric cancer;ko05146//Amoebiasis	Human Diseases	Infectious diseases: Parasitic;Cancers: Specific types	-0.501193
Mamb015135	ko04144//Endocytosis	Cellular Processes	Transport and catabolism	-0.500548
Mamb025242	ko03008//Ribosome biogenesis in eukaryotes	Genetic Information Processing	Translation	-0.49868
Mamb010945	ko04640//Hematopoietic cell lineage;ko04514//Cell adhesion molecules (CAMs)	Environmental Information Processing;Organismal Systems	Immune system;Signaling molecules and interaction	-0.497666
Mamb012247	ko03040//Spliceosome;ko05164//Influenza A;ko03013//RNA transport;ko03015//mRNA surveillance pathway	Human Diseases;Genetic Information Processing	Infectious diseases: Viral;Transcription;Translation	-0.495176
Mamb013624	ko00620//Pyruvate metabolism	Metabolism	Carbohydrate metabolism	-0.49509
Mamb014855	ko00563//Glycosylphosphatidylinositol (GPI)-anchor biosynthesis;ko01100//Metabolic pathways	Metabolism	Glycan biosynthesis and metabolism;Global and overview maps	-0.492619
Mamb001399	ko00604//Glycosphingolipid biosynthesis - ganglio series;ko01100//Metabolic pathways	Metabolism	Glycan biosynthesis and metabolism;Global and overview maps	-0.492172
Mamb017494	ko05132//Salmonella infection;ko04623//Cytosolic DNA-sensing pathway;ko04217//Necroptosis;ko05014//Amyotrophic lateral sclerosis (ALS);ko04625//C-type lectin receptor signaling pathway;ko05134//Legionellosis;ko05133//Pertussis;ko05164//Influenza A;ko04621//NOD-like receptor signaling pathway	Organismal Systems;Cellular Processes;Human Diseases	Infectious diseases: Bacterial;Cell growth and death;Neurodegenerative diseases;Infectious diseases: Viral;Immune system	-0.491488
Mamb028498	ko04621//NOD-like receptor signaling pathway	Organismal Systems	Immune system	-0.491375
Mamb024399	ko04080//Neuroactive ligand-receptor interaction;ko04020//Calcium signaling pathway	Environmental Information Processing	Signaling molecules and interaction;Signal transduction	-0.48965
Mamb004126	ko04130//SNARE interactions in vesicular transport	Genetic Information Processing	Folding, sorting and degradation	-0.484178
Mamb011587	ko03013//RNA transport;ko05418//Fluid shear stress and atherosclerosis;ko04142//Lysosome	Cellular Processes;Human Diseases;Genetic Information Processing	Translation;Transport and catabolism;Cardiovascular diseases	-0.483148
Mamb002348	ko01100//Metabolic pathways;ko00565//Ether lipid metabolism;ko00440//Phosphonate and phosphinate metabolism;ko00564//Glycerophospholipid metabolism	Metabolism	Lipid metabolism;Global and overview maps;Metabolism of other amino acids	-0.481765
BGI_novel_G002645	ko03410//Base excision repair;ko03030//DNA replication;ko03420//Nucleotide excision repair	Genetic Information Processing	Replication and repair	-0.480073
Mamb016185	ko05202//Transcriptional misregulation in cancer	Human Diseases	Cancers: Overview	-0.479928
Mamb025393	ko05168//Herpes simplex infection;ko05160//Hepatitis C	Human Diseases	Infectious diseases: Viral	-0.478689
Mamb003439	ko04211//Longevity regulating pathway;ko04932//Non-alcoholic fatty liver disease (NAFLD);ko04152//AMPK signaling pathway;ko04920//Adipocytokine signaling pathway	Organismal Systems;Environmental Information Processing;Human Diseases	Signal transduction;Endocrine and metabolic diseases;Endocrine system;Aging	-0.478627
Mamb020040	ko00310//Lysine degradation	Metabolism	Amino acid metabolism	-0.474556
Mamb015271	ko04932//Non-alcoholic fatty liver disease (NAFLD);ko05168//Herpes simplex infection;ko05162//Measles;ko05160//Hepatitis C;ko04141//Protein processing in endoplasmic reticulum;ko04140//Autophagy - animal;ko03013//RNA transport;ko04210//Apoptosis;ko05164//Influenza A	Genetic Information Processing;Human Diseases;Cellular Processes	Folding, sorting and degradation;Transport and catabolism;Endocrine and metabolic diseases;Infectious diseases: Viral;Translation;Cell growth and death	-0.474369
Mamb014792	ko00900//Terpenoid backbone biosynthesis	Metabolism	Metabolism of terpenoids and polyketides	-0.473784
Mamb023597	ko03010//Ribosome	Genetic Information Processing	Translation	-0.470243
Mamb014558	ko04925//Aldosterone synthesis and secretion;ko04720//Long-term potentiation;ko04910//Insulin signaling pathway;ko05034//Alcoholism;ko04713//Circadian entrainment;ko05031//Amphetamine addiction;ko05010//Alzheimer disease;ko04971//Gastric acid secretion;ko04740//Olfactory transduction;ko04921//Oxytocin signaling pathway;ko04722//Neurotrophin signaling pathway;ko04750//Inflammatory mediator regulat…	Organismal Systems;Human Diseases;Cellular Processes;Environmental Information Processing	Cardiovascular diseases;Cancers: Overview;Environmental adaptation;Immune system;Infectious diseases: Viral;Endocrine system;Nervous system;Cell growth and death;Neurodegenerative diseases;Cancers: Specific types;Digestive system;Circulatory system;Substance dependence;Infectious diseases: Bacterial;Sensory system;Signal transduction	-0.46763
Mamb015059	ko03030//DNA replication;ko04110//Cell cycle	Cellular Processes;Genetic Information Processing	Cell growth and death;Replication and repair	-0.467389
Mamb025193	ko04623//Cytosolic DNA-sensing pathway;ko03020//RNA polymerase	Organismal Systems;Genetic Information Processing	Immune system;Transcription	-0.465697
Mamb024971	ko05146//Amoebiasis;ko05226//Gastric cancer	Human Diseases	Cancers: Specific types;Infectious diseases: Parasitic	-0.46556
Mamb011918	ko01212//Fatty acid metabolism;ko01100//Metabolic pathways;ko00071//Fatty acid degradation;ko04024//cAMP signaling pathway;ko01040//Biosynthesis of unsaturated fatty acids;ko00592//alpha-Linolenic acid metabolism;ko04146//Peroxisome;ko03320//PPAR signaling pathway	Environmental Information Processing;Organismal Systems;Metabolism;Cellular Processes	Endocrine system;Lipid metabolism;Global and overview maps;Signal transduction;Transport and catabolism	-0.464484
BGI_novel_G002847	ko05152//Tuberculosis;ko05170//Human immunodeficiency virus 1 infection;ko04115//p53 signaling pathway;ko05134//Legionellosis;ko05016//Huntington disease;ko05010//Alzheimer disease;ko05164//Influenza A;ko05169//Epstein-Barr virus infection;ko05145//Toxoplasmosis;ko05416//Viral myocarditis;ko04214//Apoptosis - fly;ko04210//Apoptosis;ko05222//Small cell lung cancer;ko05160//Hepatitis C;ko05161//Hep…	Cellular Processes;Human Diseases	Drug resistance: Antineoplastic;Cardiovascular diseases;Cancers: Specific types;Neurodegenerative diseases;Cell growth and death;Infectious diseases: Viral;Cancers: Overview;Infectious diseases: Bacterial;Endocrine and metabolic diseases;Infectious diseases: Parasitic	-0.462448
Mamb007138	ko03008//Ribosome biogenesis in eukaryotes	Genetic Information Processing	Translation	-0.460785
Mamb015201	ko04212//Longevity regulating pathway - worm;ko04210//Apoptosis;ko04214//Apoptosis - fly;ko04217//Necroptosis;ko03410//Base excision repair	Cellular Processes;Genetic Information Processing;Organismal Systems	Replication and repair;Aging;Cell growth and death	-0.460286
Mamb017544	ko04911//Insulin secretion	Organismal Systems	Endocrine system	-0.459668
Mamb027723	ko04120//Ubiquitin mediated proteolysis;ko03015//mRNA surveillance pathway;ko03013//RNA transport	Genetic Information Processing	Translation;Folding, sorting and degradation	-0.459358
Mamb022333	ko04140//Autophagy - animal;ko04144//Endocytosis	Cellular Processes	Transport and catabolism	-0.45774
Mamb008589	ko03013//RNA transport	Genetic Information Processing	Translation	-0.456351
Mamb026037	ko04975//Fat digestion and absorption;ko04979//Cholesterol metabolism;ko02010//ABC transporters	Environmental Information Processing;Organismal Systems	Digestive system;Membrane transport	-0.456142
Mamb015827	ko04710//Circadian rhythm	Organismal Systems	Environmental adaptation	-0.454818
Mamb015075	ko04144//Endocytosis;ko04217//Necroptosis	Cellular Processes	Transport and catabolism;Cell growth and death	-0.454716
Mamb004647	ko04926//Relaxin signaling pathway;ko04723//Retrograde endocannabinoid signaling;ko04725//Cholinergic synapse;ko04916//Melanogenesis;ko05142//Chagas disease (American trypanosomiasis);ko04713//Circadian entrainment;ko05032//Morphine addiction;ko05170//Human immunodeficiency virus 1 infection;ko05034//Alcoholism;ko04728//Dopaminergic synapse;ko04726//Serotonergic synapse;ko04915//Estrogen signalin…	Environmental Information Processing;Human Diseases;Organismal Systems	Infectious diseases: Parasitic;Signal transduction;Nervous system;Infectious diseases: Viral;Endocrine system;Substance dependence;Environmental adaptation	-0.454605
Mamb019319	ko00230//Purine metabolism;ko00983//Drug metabolism - other enzymes;ko01100//Metabolic pathways	Metabolism	Nucleotide metabolism;Global and overview maps;Xenobiotics biodegradation and metabolism	-0.452056
Mamb006832	ko00970//Aminoacyl-tRNA biosynthesis	Genetic Information Processing	Translation	-0.449496
Mamb009547	ko04625//C-type lectin receptor signaling pathway;ko04621//NOD-like receptor signaling pathway;ko05164//Influenza A;ko05133//Pertussis;ko04217//Necroptosis	Human Diseases;Cellular Processes;Organismal Systems	Immune system;Infectious diseases: Viral;Cell growth and death;Infectious diseases: Bacterial	-0.448359
Mamb025394	ko05160//Hepatitis C;ko05168//Herpes simplex infection	Human Diseases	Infectious diseases: Viral	-0.448186
Mamb022755	ko04214//Apoptosis - fly;ko04210//Apoptosis;ko04212//Longevity regulating pathway - worm;ko03410//Base excision repair;ko04217//Necroptosis	Genetic Information Processing;Organismal Systems;Cellular Processes	Aging;Replication and repair;Cell growth and death	-0.446897
Mamb029406	ko00640//Propanoate metabolism;ko01200//Carbon metabolism;ko00620//Pyruvate metabolism;ko00630//Glyoxylate and dicarboxylate metabolism;ko00010//Glycolysis / Gluconeogenesis;ko01100//Metabolic pathways	Metabolism	Carbohydrate metabolism;Global and overview maps	-0.443734
Mamb027418	ko04110//Cell cycle	Cellular Processes	Cell growth and death	-0.442401
Mamb007571	ko03008//Ribosome biogenesis in eukaryotes	Genetic Information Processing	Translation	-0.441685
Mamb028356	ko04810//Regulation of actin cytoskeleton	Cellular Processes	Cell motility	-0.441245
Mamb020145	ko05014//Amyotrophic lateral sclerosis (ALS)	Human Diseases	Neurodegenerative diseases	-0.439479
Mamb026059	ko03008//Ribosome biogenesis in eukaryotes	Genetic Information Processing	Translation	-0.439289
Mamb001791	ko04144//Endocytosis;ko03013//RNA transport	Genetic Information Processing;Cellular Processes	Translation;Transport and catabolism	-0.438573
Mamb027473	ko05202//Transcriptional misregulation in cancer;ko05206//MicroRNAs in cancer;ko04550//Signaling pathways regulating pluripotency of stem cells	Human Diseases;Cellular Processes	Cellular community - eukaryotes;Cancers: Overview	-0.434168
Mamb011854	ko03450//Non-homologous end-joining;ko04140//Autophagy - animal;ko04136//Autophagy - other;ko05167//Kaposi sarcoma-associated herpesvirus infection	Genetic Information Processing;Cellular Processes;Human Diseases	Transport and catabolism;Replication and repair;Infectious diseases: Viral	-0.433324
Mamb026191	ko05165//Human papillomavirus infection;ko04510//Focal adhesion;ko05412//Arrhythmogenic right ventricular cardiomyopathy (ARVC);ko05410//Hypertrophic cardiomyopathy (HCM);ko04151//PI3K-Akt signaling pathway;ko04810//Regulation of actin cytoskeleton;ko05414//Dilated cardiomyopathy (DCM);ko04512//ECM-receptor interaction	Cellular Processes;Human Diseases;Environmental Information Processing	Cell motility;Cellular community - eukaryotes;Signal transduction;Signaling molecules and interaction;Infectious diseases: Viral;Cardiovascular diseases	-0.432822
Mamb004598	ko04216//Ferroptosis;ko00860//Porphyrin and chlorophyll metabolism;ko01100//Metabolic pathways;ko00430//Taurine and hypotaurine metabolism;ko00480//Glutathione metabolism	Metabolism;Cellular Processes	Metabolism of cofactors and vitamins;Metabolism of other amino acids;Global and overview maps;Cell growth and death	-0.432405
Mamb004721	ko04010//MAPK signaling pathway	Environmental Information Processing	Signal transduction	-0.428857
Mamb027774	ko04380//Osteoclast differentiation;ko05220//Chronic myeloid leukemia;ko05161//Hepatitis B;ko05200//Pathways in cancer;ko04659//Th17 cell differentiation;ko04144//Endocytosis;ko05166//Human T-cell leukemia virus 1 infection;ko04068//FoxO signaling pathway;ko04933//AGE-RAGE signaling pathway in diabetic complications;ko04926//Relaxin signaling pathway;ko05212//Pancreatic cancer;ko04390//Hippo sign…	Human Diseases;Environmental Information Processing;Cellular Processes;Organismal Systems	Endocrine and metabolic diseases;Cellular community - eukaryotes;Cancers: Overview;Cancers: Specific types;Signal transduction;Immune system;Development;Endocrine system;Signaling molecules and interaction;Cell growth and death;Infectious diseases: Parasitic;Infectious diseases: Viral;Transport and catabolism	-0.428592
Mamb004424	ko04060//Cytokine-cytokine receptor interaction	Environmental Information Processing	Signaling molecules and interaction	-0.427101
Mamb016209	ko04020//Calcium signaling pathway;ko04921//Oxytocin signaling pathway;ko05214//Glioma;ko04714//Thermogenesis;ko04925//Aldosterone synthesis and secretion;ko05225//Hepatocellular carcinoma;ko04070//Phosphatidylinositol signaling system;ko05410//Hypertrophic cardiomyopathy (HCM);ko05414//Dilated cardiomyopathy (DCM)	Human Diseases;Environmental Information Processing;Organismal Systems	Environmental adaptation;Cardiovascular diseases;Endocrine system;Cancers: Specific types;Signal transduction	-0.42607
Mamb002792	ko00860//Porphyrin and chlorophyll metabolism;ko01100//Metabolic pathways;ko04978//Mineral absorption	Metabolism;Organismal Systems	Digestive system;Metabolism of cofactors and vitamins;Global and overview maps	-0.422156
Mamb024461	ko03008//Ribosome biogenesis in eukaryotes;ko03015//mRNA surveillance pathway;ko03013//RNA transport;ko05164//Influenza A	Genetic Information Processing;Human Diseases	Infectious diseases: Viral;Translation	-0.422013
Mamb016935	ko04150//mTOR signaling pathway;ko04140//Autophagy - animal	Cellular Processes;Environmental Information Processing	Transport and catabolism;Signal transduction	-0.420558
Mamb013432	ko05165//Human papillomavirus infection;ko05167//Kaposi sarcoma-associated herpesvirus infection;ko05203//Viral carcinogenesis;ko05162//Measles;ko04141//Protein processing in endoplasmic reticulum;ko05164//Influenza A;ko05168//Herpes simplex infection;ko05160//Hepatitis C;ko04217//Necroptosis;ko05169//Epstein-Barr virus infection	Human Diseases;Cellular Processes;Genetic Information Processing	Folding, sorting and degradation;Cell growth and death;Infectious diseases: Viral;Cancers: Overview	-0.420371
Mamb021173	ko04514//Cell adhesion molecules (CAMs);ko05120//Epithelial cell signaling in Helicobacter pylori infection;ko04530//Tight junction;ko04144//Endocytosis;ko04670//Leukocyte transendothelial migration	Organismal Systems;Environmental Information Processing;Cellular Processes;Human Diseases	Cellular community - eukaryotes;Signaling molecules and interaction;Infectious diseases: Bacterial;Immune system;Transport and catabolism	-0.418641
Mamb008720	ko04710//Circadian rhythm	Organismal Systems	Environmental adaptation	-0.416728
Mamb024207	ko00310//Lysine degradation	Metabolism	Amino acid metabolism	-0.41557
Mamb006852	ko05168//Herpes simplex infection;ko04217//Necroptosis;ko05164//Influenza A;ko05321//Inflammatory bowel disease (IBD);ko05140//Leishmaniasis;ko04659//Th17 cell differentiation;ko04066//HIF-1 signaling pathway;ko05152//Tuberculosis;ko04650//Natural killer cell mediated cytotoxicity;ko05142//Chagas disease (American trypanosomiasis);ko05132//Salmonella infection;ko04630//Jak-STAT signaling pathway;…	Environmental Information Processing;Human Diseases;Cellular Processes;Organismal Systems	Infectious diseases: Parasitic;Infectious diseases: Viral;Development;Signaling molecules and interaction;Cancers: Overview;Cell growth and death;Signal transduction;Infectious diseases: Bacterial;Immune system;Immune diseases	-0.41416
Mamb023596	ko03440//Homologous recombination	Genetic Information Processing	Replication and repair	-0.414022
Mamb013930	ko04144//Endocytosis	Cellular Processes	Transport and catabolism	-0.412683
Mamb007497	ko05016//Huntington disease;ko03015//mRNA surveillance pathway;ko04114//Oocyte meiosis;ko04151//PI3K-Akt signaling pathway;ko04071//Sphingolipid signaling pathway;ko05165//Human papillomavirus infection;ko04152//AMPK signaling pathway;ko04261//Adrenergic signaling in cardiomyocytes;ko04728//Dopaminergic synapse	Organismal Systems;Cellular Processes;Genetic Information Processing;Human Diseases;Environmental Information Processing	Circulatory system;Cell growth and death;Neurodegenerative diseases;Translation;Nervous system;Infectious diseases: Viral;Signal transduction	-0.412611
Mamb001161	ko05225//Hepatocellular carcinoma;ko05200//Pathways in cancer;ko05217//Basal cell carcinoma;ko04550//Signaling pathways regulating pluripotency of stem cells;ko04390//Hippo signaling pathway;ko05224//Breast cancer;ko04934//Cushing syndrome;ko05226//Gastric cancer;ko05210//Colorectal cancer;ko05213//Endometrial cancer;ko05165//Human papillomavirus infection;ko04310//Wnt signaling pathway	Environmental Information Processing;Human Diseases;Cellular Processes	Cancers: Overview;Cancers: Specific types;Signal transduction;Infectious diseases: Viral;Cellular community - eukaryotes;Endocrine and metabolic diseases	-0.41133
Mamb010666	ko04530//Tight junction	Cellular Processes	Cellular community - eukaryotes	-0.411129
Mamb029015	ko03022//Basal transcription factors	Genetic Information Processing	Transcription	-0.410806
Mamb029176	ko03430//Mismatch repair	Genetic Information Processing	Replication and repair	-0.409093
Mamb010753	ko04710//Circadian rhythm;ko04728//Dopaminergic synapse;ko04711//Circadian rhythm - fly;ko05168//Herpes simplex infection	Organismal Systems;Human Diseases	Environmental adaptation;Nervous system;Infectious diseases: Viral	-0.408899
Mamb007474	ko03040//Spliceosome	Genetic Information Processing	Transcription	-0.405604
Mamb015492	ko05203//Viral carcinogenesis;ko05166//Human T-cell leukemia virus 1 infection;ko03410//Base excision repair	Genetic Information Processing;Human Diseases	Cancers: Overview;Infectious diseases: Viral;Replication and repair	-0.405599
Mamb023544	ko05204//Chemical carcinogenesis;ko00982//Drug metabolism - cytochrome P450;ko05418//Fluid shear stress and atherosclerosis;ko05200//Pathways in cancer;ko01524//Platinum drug resistance;ko00983//Drug metabolism - other enzymes;ko00480//Glutathione metabolism;ko05225//Hepatocellular carcinoma;ko00980//Metabolism of xenobiotics by cytochrome P450	Human Diseases;Metabolism	Cancers: Overview;Metabolism of other amino acids;Cancers: Specific types;Xenobiotics biodegradation and metabolism;Cardiovascular diseases;Drug resistance: Antineoplastic	-0.404765
Mamb022406	ko04152//AMPK signaling pathway	Environmental Information Processing	Signal transduction	-0.404497
Mamb001724	ko05211//Renal cell carcinoma;ko05170//Human immunodeficiency virus 1 infection;ko04120//Ubiquitin mediated proteolysis;ko04066//HIF-1 signaling pathway;ko05200//Pathways in cancer	Human Diseases;Environmental Information Processing;Genetic Information Processing	Folding, sorting and degradation;Cancers: Specific types;Signal transduction;Cancers: Overview;Infectious diseases: Viral	-0.404239
Mamb012624	ko03040//Spliceosome	Genetic Information Processing	Transcription	-0.402471
Mamb004663	ko04015//Rap1 signaling pathway;ko05166//Human T-cell leukemia virus 1 infection;ko04510//Focal adhesion;ko04611//Platelet activation	Human Diseases;Cellular Processes;Organismal Systems;Environmental Information Processing	Signal transduction;Cellular community - eukaryotes;Infectious diseases: Viral;Immune system	-0.396115
Mamb006575	ko00310//Lysine degradation;ko00514//Other types of O-glycan biosynthesis	Metabolism	Amino acid metabolism;Glycan biosynthesis and metabolism	-0.395129
Mamb010357	ko03060//Protein export	Genetic Information Processing	Folding, sorting and degradation	-0.39471
Mamb028879	ko04141//Protein processing in endoplasmic reticulum	Genetic Information Processing	Folding, sorting and degradation	-0.39269
BGI_novel_G001477	ko04620//Toll-like receptor signaling pathway	Organismal Systems	Immune system	-0.39036
Mamb011819	ko05322//Systemic lupus erythematosus	Human Diseases	Immune diseases	-0.389733
Mamb026145	ko04934//Cushing syndrome;ko04310//Wnt signaling pathway;ko04550//Signaling pathways regulating pluripotency of stem cells;ko04390//Hippo signaling pathway;ko05200//Pathways in cancer;ko04810//Regulation of actin cytoskeleton;ko05206//MicroRNAs in cancer;ko05213//Endometrial cancer;ko05226//Gastric cancer;ko05210//Colorectal cancer;ko05225//Hepatocellular carcinoma;ko05224//Breast cancer;ko05165/…	Human Diseases;Cellular Processes;Environmental Information Processing	Infectious diseases: Viral;Cell motility;Cancers: Overview;Endocrine and metabolic diseases;Cellular community - eukaryotes;Signal transduction;Cancers: Specific types	-0.386727
Mamb026531	ko04210//Apoptosis;ko04140//Autophagy - animal;ko04217//Necroptosis;ko05160//Hepatitis C;ko04064//NF-kappa B signaling pathway;ko05142//Chagas disease (American trypanosomiasis);ko04668//TNF signaling pathway	Human Diseases;Environmental Information Processing;Cellular Processes	Infectious diseases: Parasitic;Signal transduction;Transport and catabolism;Infectious diseases: Viral;Cell growth and death	-0.386008
Mamb006253	ko05033//Nicotine addiction;ko05016//Huntington disease;ko04713//Circadian entrainment;ko04080//Neuroactive ligand-receptor interaction;ko04015//Rap1 signaling pathway;ko05031//Amphetamine addiction;ko05034//Alcoholism;ko04020//Calcium signaling pathway;ko04024//cAMP signaling pathway;ko05010//Alzheimer disease;ko04014//Ras signaling pathway;ko05014//Amyotrophic lateral sclerosis (ALS);ko04724//G…	Environmental Information Processing;Organismal Systems;Human Diseases;Metabolism	Signal transduction;Signaling molecules and interaction;Sensory system;Environmental adaptation;Neurodegenerative diseases;Substance dependence;Nucleotide metabolism;Nervous system	-0.385787
Mamb019089	ko03040//Spliceosome	Genetic Information Processing	Transcription	-0.385519
Mamb004079	ko04020//Calcium signaling pathway;ko05012//Parkinson disease;ko05016//Huntington disease;ko04217//Necroptosis;ko04022//cGMP-PKG signaling pathway;ko05145//Toxoplasmosis	Cellular Processes;Environmental Information Processing;Human Diseases	Signal transduction;Infectious diseases: Parasitic;Neurodegenerative diseases;Cell growth and death	-0.38502
Mamb013309	ko00980//Metabolism of xenobiotics by cytochrome P450;ko05200//Pathways in cancer;ko05204//Chemical carcinogenesis;ko05418//Fluid shear stress and atherosclerosis;ko01524//Platinum drug resistance;ko00982//Drug metabolism - cytochrome P450;ko05225//Hepatocellular carcinoma;ko00983//Drug metabolism - other enzymes;ko00480//Glutathione metabolism	Metabolism;Human Diseases	Cancers: Overview;Drug resistance: Antineoplastic;Metabolism of other amino acids;Cardiovascular diseases;Cancers: Specific types;Xenobiotics biodegradation and metabolism	-0.384906
Mamb019587	ko04146//Peroxisome;ko03320//PPAR signaling pathway;ko04931//Insulin resistance	Organismal Systems;Human Diseases;Cellular Processes	Endocrine and metabolic diseases;Endocrine system;Transport and catabolism	-0.383893
Mamb019621	ko00010//Glycolysis / Gluconeogenesis;ko00620//Pyruvate metabolism;ko00640//Propanoate metabolism;ko00270//Cysteine and methionine metabolism;ko01100//Metabolic pathways;ko04922//Glucagon signaling pathway	Organismal Systems;Metabolism	Global and overview maps;Carbohydrate metabolism;Endocrine system;Amino acid metabolism	-0.383847
Mamb021205	ko04810//Regulation of actin cytoskeleton	Cellular Processes	Cell motility	-0.382346
Mamb028766	ko00970//Aminoacyl-tRNA biosynthesis	Genetic Information Processing	Translation	-0.380984
Mamb013717	ko04144//Endocytosis	Cellular Processes	Transport and catabolism	-0.37986
Mamb025233	ko04144//Endocytosis	Cellular Processes	Transport and catabolism	-0.377263
Mamb016296	ko03040//Spliceosome	Genetic Information Processing	Transcription	-0.376482
Mamb018158	ko00514//Other types of O-glycan biosynthesis	Metabolism	Glycan biosynthesis and metabolism	-0.374547
Mamb001712	ko00310//Lysine degradation	Metabolism	Amino acid metabolism	-0.373162
Mamb018045	ko04141//Protein processing in endoplasmic reticulum;ko05215//Prostate cancer;ko04657//IL-17 signaling pathway;ko05200//Pathways in cancer;ko04915//Estrogen signaling pathway;ko05418//Fluid shear stress and atherosclerosis;ko04918//Thyroid hormone synthesis;ko04151//PI3K-Akt signaling pathway	Genetic Information Processing;Organismal Systems;Human Diseases;Environmental Information Processing	Endocrine system;Cancers: Specific types;Cardiovascular diseases;Signal transduction;Immune system;Cancers: Overview;Folding, sorting and degradation	-0.371995
Mamb024229	ko03060//Protein export	Genetic Information Processing	Folding, sorting and degradation	-0.367524
Mamb015038	ko03013//RNA transport;ko05200//Pathways in cancer;ko05216//Thyroid cancer	Human Diseases;Genetic Information Processing	Translation;Cancers: Specific types;Cancers: Overview	-0.362802
Mamb005293	ko00970//Aminoacyl-tRNA biosynthesis	Genetic Information Processing	Translation	-0.362475
Mamb011584	ko04212//Longevity regulating pathway - worm;ko04214//Apoptosis - fly;ko03410//Base excision repair;ko04217//Necroptosis;ko04210//Apoptosis	Organismal Systems;Genetic Information Processing;Cellular Processes	Cell growth and death;Replication and repair;Aging	-0.361555
Mamb011892	ko04014//Ras signaling pathway;ko04668//TNF signaling pathway;ko04210//Apoptosis;ko04144//Endocytosis;ko04918//Thyroid hormone synthesis	Cellular Processes;Organismal Systems;Environmental Information Processing	Signal transduction;Transport and catabolism;Cell growth and death;Endocrine system	-0.360455
Mamb022185	ko05168//Herpes simplex infection;ko05016//Huntington disease;ko05169//Epstein-Barr virus infection;ko04330//Notch signaling pathway;ko03020//RNA polymerase	Genetic Information Processing;Human Diseases;Environmental Information Processing	Infectious diseases: Viral;Transcription;Signal transduction;Neurodegenerative diseases	-0.356845
Mamb014316	ko04114//Oocyte meiosis	Cellular Processes	Cell growth and death	-0.35422
Mamb021462	ko04510//Focal adhesion;ko05206//MicroRNAs in cancer;ko01100//Metabolic pathways;ko05165//Human papillomavirus infection;ko00270//Cysteine and methionine metabolism;ko04151//PI3K-Akt signaling pathway;ko04974//Protein digestion and absorption;ko04320//Dorso-ventral axis formation;ko04512//ECM-receptor interaction	Organismal Systems;Environmental Information Processing;Metabolism;Human Diseases;Cellular Processes	Digestive system;Development;Amino acid metabolism;Cellular community - eukaryotes;Infectious diseases: Viral;Cancers: Overview;Signal transduction;Signaling molecules and interaction;Global and overview maps	-0.352248
Mamb011884	ko05231//Choline metabolism in cancer	Human Diseases	Cancers: Overview	-0.350529
Mamb011868	ko00970//Aminoacyl-tRNA biosynthesis	Genetic Information Processing	Translation	-0.349758
Mamb017518	ko04120//Ubiquitin mediated proteolysis	Genetic Information Processing	Folding, sorting and degradation	-0.342794
Mamb005964	ko04014//Ras signaling pathway;ko04210//Apoptosis;ko04064//NF-kappa B signaling pathway;ko04621//NOD-like receptor signaling pathway;ko04115//p53 signaling pathway	Cellular Processes;Environmental Information Processing;Organismal Systems	Immune system;Signal transduction;Cell growth and death	-0.338823
Mamb029178	ko05010//Alzheimer disease;ko04714//Thermogenesis;ko05012//Parkinson disease;ko00020//Citrate cycle (TCA cycle);ko01200//Carbon metabolism;ko01100//Metabolic pathways;ko00190//Oxidative phosphorylation;ko04932//Non-alcoholic fatty liver disease (NAFLD);ko05016//Huntington disease	Organismal Systems;Metabolism;Human Diseases	Energy metabolism;Neurodegenerative diseases;Endocrine and metabolic diseases;Carbohydrate metabolism;Global and overview maps;Environmental adaptation	-0.335667
Mamb003451	ko04360//Axon guidance	Organismal Systems	Development	-0.333938
Mamb003736	ko04144//Endocytosis	Cellular Processes	Transport and catabolism	-0.330992
Mamb005419	ko04144//Endocytosis	Cellular Processes	Transport and catabolism	-0.329465
Mamb000114	ko04540//Gap junction;ko05130//Pathogenic Escherichia coli infection;ko04145//Phagosome	Cellular Processes;Human Diseases	Cellular community - eukaryotes;Transport and catabolism;Infectious diseases: Bacterial	-0.328575
Mamb003382	ko04730//Long-term depression	Organismal Systems	Nervous system	-0.326849
Mamb011675	ko04714//Thermogenesis;ko05225//Hepatocellular carcinoma	Human Diseases;Organismal Systems	Environmental adaptation;Cancers: Specific types	-0.324769
Mamb011575	ko03015//mRNA surveillance pathway	Genetic Information Processing	Translation	-0.324683
Mamb004476	ko04918//Thyroid hormone synthesis;ko05032//Morphine addiction;ko04750//Inflammatory mediator regulation of TRP channels;ko04012//ErbB signaling pathway;ko04720//Long-term potentiation;ko04961//Endocrine and other factor-regulated calcium reabsorption;ko04015//Rap1 signaling pathway;ko05140//Leishmaniasis;ko05031//Amphetamine addiction;ko04727//GABAergic synapse;ko05161//Hepatitis B;ko04960//Aldo…	Environmental Information Processing;Cellular Processes;Organismal Systems;Human Diseases	Infectious diseases: Viral;Cancers: Overview;Digestive system;Substance dependence;Signal transduction;Cancers: Specific types;Excretory system;Immune system;Circulatory system;Infectious diseases: Parasitic;Environmental adaptation;Nervous system;Cellular community - eukaryotes;Endocrine and metabolic diseases;Drug resistance: Antineoplastic;Sensory system;Endocrine system	-0.324671
Mamb011866	ko04144//Endocytosis	Cellular Processes	Transport and catabolism	-0.324009
Mamb028038	ko04152//AMPK signaling pathway;ko04150//mTOR signaling pathway	Environmental Information Processing	Signal transduction	-0.323974
Mamb027750	ko05130//Pathogenic Escherichia coli infection;ko04660//T cell receptor signaling pathway;ko04012//ErbB signaling pathway;ko04360//Axon guidance	Human Diseases;Organismal Systems;Environmental Information Processing	Development;Signal transduction;Infectious diseases: Bacterial;Immune system	-0.321587
Mamb012609	ko00240//Pyrimidine metabolism;ko01100//Metabolic pathways	Metabolism	Global and overview maps;Nucleotide metabolism	-0.316565
Mamb016062	ko05416//Viral myocarditis;ko05332//Graft-versus-host disease;ko04940//Type I diabetes mellitus;ko05330//Allograft rejection;ko04210//Apoptosis;ko05320//Autoimmune thyroid disease;ko04650//Natural killer cell mediated cytotoxicity	Organismal Systems;Cellular Processes;Human Diseases	Cardiovascular diseases;Endocrine and metabolic diseases;Immune system;Cell growth and death;Immune diseases	-0.316466
Mamb015286	ko05131//Shigellosis;ko05226//Gastric cancer;ko04810//Regulation of actin cytoskeleton;ko04933//AGE-RAGE signaling pathway in diabetic complications;ko05414//Dilated cardiomyopathy (DCM);ko05146//Amoebiasis;ko04510//Focal adhesion;ko05410//Hypertrophic cardiomyopathy (HCM)	Cellular Processes;Human Diseases	Cellular community - eukaryotes;Cardiovascular diseases;Endocrine and metabolic diseases;Cell motility;Infectious diseases: Parasitic;Infectious diseases: Bacterial;Cancers: Specific types	-0.298011
Mamb022370	ko05131//Shigellosis;ko04144//Endocytosis;ko04810//Regulation of actin cytoskeleton;ko05100//Bacterial invasion of epithelial cells;ko04666//Fc gamma R-mediated phagocytosis;ko05130//Pathogenic Escherichia coli infection;ko05132//Salmonella infection	Cellular Processes;Organismal Systems;Human Diseases	Cell motility;Immune system;Infectious diseases: Bacterial;Transport and catabolism	-0.297315
Mamb005379	ko05202//Transcriptional misregulation in cancer	Human Diseases	Cancers: Overview	-0.296578
Mamb006123	ko05160//Hepatitis C;ko05161//Hepatitis B;ko01524//Platinum drug resistance;ko05145//Toxoplasmosis;ko04217//Necroptosis;ko05010//Alzheimer disease;ko04932//Non-alcoholic fatty liver disease (NAFLD);ko05168//Herpes simplex infection;ko05170//Human immunodeficiency virus 1 infection;ko05167//Kaposi sarcoma-associated herpesvirus infection;ko05152//Tuberculosis;ko04620//Toll-like receptor signaling …	Environmental Information Processing;Human Diseases;Organismal Systems;Cellular Processes	Infectious diseases: Viral;Cancers: Overview;Infectious diseases: Parasitic;Signal transduction;Cell growth and death;Immune system;Neurodegenerative diseases;Endocrine and metabolic diseases;Infectious diseases: Bacterial;Drug resistance: Antineoplastic;Cardiovascular diseases	-0.292173
Mamb022600	ko04144//Endocytosis;ko04217//Necroptosis	Cellular Processes	Transport and catabolism;Cell growth and death	-0.271949
Mamb005101	ko04611//Platelet activation;ko04022//cGMP-PKG signaling pathway;ko04530//Tight junction;ko04921//Oxytocin signaling pathway;ko04270//Vascular smooth muscle contraction;ko04810//Regulation of actin cytoskeleton;ko04360//Axon guidance;ko04510//Focal adhesion;ko04024//cAMP signaling pathway;ko04670//Leukocyte transendothelial migration	Environmental Information Processing;Organismal Systems;Cellular Processes	Development;Cellular community - eukaryotes;Cell motility;Signal transduction;Circulatory system;Immune system;Endocrine system	-0.265313
Mamb002857	ko04120//Ubiquitin mediated proteolysis;ko05418//Fluid shear stress and atherosclerosis;ko04064//NF-kappa B signaling pathway;ko04630//Jak-STAT signaling pathway	Human Diseases;Genetic Information Processing;Environmental Information Processing	Cardiovascular diseases;Signal transduction;Folding, sorting and degradation	-0.255888
Mamb011665	ko03010//Ribosome	Genetic Information Processing	Translation	-0.243418
Mamb010814	ko03030//DNA replication;ko03420//Nucleotide excision repair;ko03430//Mismatch repair	Genetic Information Processing	Replication and repair	-0.229433
Mamb004986	ko03010//Ribosome	Genetic Information Processing	Translation	0.219495
Mamb027218	ko04380//Osteoclast differentiation;ko05169//Epstein-Barr virus infection;ko04144//Endocytosis;ko04668//TNF signaling pathway;ko05166//Human T-cell leukemia virus 1 infection;ko05134//Legionellosis;ko04064//NF-kappa B signaling pathway;ko04660//T cell receptor signaling pathway;ko04672//Intestinal immune network for IgA production;ko04010//MAPK signaling pathway;ko05120//Epithelial cell signaling…	Environmental Information Processing;Cellular Processes;Organismal Systems;Human Diseases	Cell growth and death;Signal transduction;Development;Transport and catabolism;Infectious diseases: Bacterial;Infectious diseases: Viral;Immune system	0.245486
Mamb021011	ko04120//Ubiquitin mediated proteolysis	Genetic Information Processing	Folding, sorting and degradation	0.246729
Mamb011124	ko03010//Ribosome	Genetic Information Processing	Translation	0.252466
Mamb009460	ko04530//Tight junction	Cellular Processes	Cellular community - eukaryotes	0.255602
Mamb005739	ko03010//Ribosome	Genetic Information Processing	Translation	0.255807
Mamb014445	ko03050//Proteasome	Genetic Information Processing	Folding, sorting and degradation	0.262909
Mamb006490	ko05134//Legionellosis;ko04141//Protein processing in endoplasmic reticulum;ko03460//Fanconi anemia pathway	Genetic Information Processing;Human Diseases	Replication and repair;Folding, sorting and degradation;Infectious diseases: Bacterial	0.264397
Mamb023970	ko05162//Measles	Human Diseases	Infectious diseases: Viral	0.266726
Mamb006443	ko05034//Alcoholism;ko04014//Ras signaling pathway;ko04724//Glutamatergic synapse;ko04726//Serotonergic synapse;ko05163//Human cytomegalovirus infection;ko05170//Human immunodeficiency virus 1 infection;ko04727//GABAergic synapse;ko04725//Cholinergic synapse;ko04926//Relaxin signaling pathway;ko04151//PI3K-Akt signaling pathway;ko04062//Chemokine signaling pathway;ko04371//Apelin signaling pathwa…	Environmental Information Processing;Human Diseases;Organismal Systems	Signal transduction;Endocrine system;Substance dependence;Infectious diseases: Viral;Environmental adaptation;Cancers: Overview;Nervous system;Immune system	0.268233
Mamb012449	ko05418//Fluid shear stress and atherosclerosis;ko04145//Phagosome;ko04612//Antigen processing and presentation;ko04142//Lysosome;ko04140//Autophagy - animal;ko05323//Rheumatoid arthritis;ko05205//Proteoglycans in cancer;ko04210//Apoptosis	Cellular Processes;Organismal Systems;Human Diseases	Cardiovascular diseases;Immune system;Cell growth and death;Immune diseases;Cancers: Overview;Transport and catabolism	0.268508
Mamb026918	ko04979//Cholesterol metabolism	Organismal Systems	Digestive system	0.26964
Mamb017463	ko04360//Axon guidance;ko04623//Cytosolic DNA-sensing pathway;ko03020//RNA polymerase;ko05160//Hepatitis C;ko03013//RNA transport	Human Diseases;Organismal Systems;Genetic Information Processing	Immune system;Development;Transcription;Translation;Infectious diseases: Viral	0.272819
Mamb023275	ko05166//Human T-cell leukemia virus 1 infection;ko05220//Chronic myeloid leukemia;ko05203//Viral carcinogenesis;ko05169//Epstein-Barr virus infection;ko05163//Human cytomegalovirus infection;ko05212//Pancreatic cancer;ko05226//Gastric cancer;ko05161//Hepatitis B;ko05215//Prostate cancer;ko05167//Kaposi sarcoma-associated herpesvirus infection;ko05218//Melanoma;ko04218//Cellular senescence;ko0411…	Cellular Processes;Human Diseases	Endocrine and metabolic diseases;Cancers: Specific types;Drug resistance: Antineoplastic;Infectious diseases: Viral;Cell growth and death;Cancers: Overview	0.273119
Mamb013379	ko05226//Gastric cancer;ko01100//Metabolic pathways;ko00350//Tyrosine metabolism;ko05146//Amoebiasis	Human Diseases;Metabolism	Amino acid metabolism;Cancers: Specific types;Infectious diseases: Parasitic;Global and overview maps	0.273955
Mamb003229	ko03013//RNA transport	Genetic Information Processing	Translation	0.274356
Mamb016977	ko04714//Thermogenesis;ko04668//TNF signaling pathway;ko04010//MAPK signaling pathway;ko04912//GnRH signaling pathway;ko04013//MAPK signaling pathway - fly;ko05145//Toxoplasmosis;ko04664//Fc epsilon RI signaling pathway;ko05170//Human immunodeficiency virus 1 infection;ko04620//Toll-like receptor signaling pathway;ko04015//Rap1 signaling pathway;ko04218//Cellular senescence;ko05169//Epstein-Barr …	Environmental Information Processing;Human Diseases;Cellular Processes;Organismal Systems	Environmental adaptation;Sensory system;Signal transduction;Cell growth and death;Neurodegenerative diseases;Immune system;Endocrine system;Infectious diseases: Viral;Infectious diseases: Parasitic	0.275062
Mamb027890	ko04931//Insulin resistance;ko00514//Other types of O-glycan biosynthesis	Human Diseases;Metabolism	Glycan biosynthesis and metabolism;Endocrine and metabolic diseases	0.276685
Mamb006191	ko05202//Transcriptional misregulation in cancer	Human Diseases	Cancers: Overview	0.277185
Mamb028084	ko03013//RNA transport;ko03015//mRNA surveillance pathway	Genetic Information Processing	Translation	0.279297
Mamb012630	ko03010//Ribosome	Genetic Information Processing	Translation	0.281666
Mamb015557	ko04141//Protein processing in endoplasmic reticulum	Genetic Information Processing	Folding, sorting and degradation	0.283435
Mamb014730	ko03015//mRNA surveillance pathway	Genetic Information Processing	Translation	0.284968
Mamb027472	ko04080//Neuroactive ligand-receptor interaction;ko04742//Taste transduction;ko04723//Retrograde endocannabinoid signaling;ko05032//Morphine addiction;ko05033//Nicotine addiction;ko04727//GABAergic synapse	Organismal Systems;Environmental Information Processing;Human Diseases	Nervous system;Substance dependence;Signaling molecules and interaction;Sensory system	0.285307
Mamb015338	ko03010//Ribosome	Genetic Information Processing	Translation	0.286072
Mamb025024	ko05170//Human immunodeficiency virus 1 infection;ko03420//Nucleotide excision repair;ko05161//Hepatitis B;ko05203//Viral carcinogenesis;ko04120//Ubiquitin mediated proteolysis	Genetic Information Processing;Human Diseases	Folding, sorting and degradation;Infectious diseases: Viral;Replication and repair;Cancers: Overview	0.287328
Mamb030368	ko04141//Protein processing in endoplasmic reticulum	Genetic Information Processing	Folding, sorting and degradation	0.291781
Mamb009007	ko04630//Jak-STAT signaling pathway;ko04144//Endocytosis	Environmental Information Processing;Cellular Processes	Transport and catabolism;Signal transduction	0.294701
Mamb022244	ko04721//Synaptic vesicle cycle;ko04144//Endocytosis;ko05016//Huntington disease;ko04961//Endocrine and other factor-regulated calcium reabsorption	Cellular Processes;Organismal Systems;Human Diseases	Neurodegenerative diseases;Nervous system;Excretory system;Transport and catabolism	0.295097
Mamb028333	ko03013//RNA transport;ko03040//Spliceosome	Genetic Information Processing	Transcription;Translation	0.295141
BGI_novel_G001920	ko03320//PPAR signaling pathway	Organismal Systems	Endocrine system	0.295446
Mamb025797	ko04141//Protein processing in endoplasmic reticulum	Genetic Information Processing	Folding, sorting and degradation	0.295648
BGI_novel_G001721	ko04144//Endocytosis	Cellular Processes	Transport and catabolism	0.295709
Mamb027963	ko04141//Protein processing in endoplasmic reticulum;ko04120//Ubiquitin mediated proteolysis	Genetic Information Processing	Folding, sorting and degradation	0.30001
Mamb016150	ko05414//Dilated cardiomyopathy (DCM);ko04260//Cardiac muscle contraction;ko05410//Hypertrophic cardiomyopathy (HCM);ko04261//Adrenergic signaling in cardiomyocytes;ko04921//Oxytocin signaling pathway;ko04010//MAPK signaling pathway;ko05412//Arrhythmogenic right ventricular cardiomyopathy (ARVC)	Human Diseases;Organismal Systems;Environmental Information Processing	Signal transduction;Endocrine system;Circulatory system;Cardiovascular diseases	0.302902
Mamb016398	ko04020//Calcium signaling pathway;ko04728//Dopaminergic synapse;ko04080//Neuroactive ligand-receptor interaction;ko04024//cAMP signaling pathway	Organismal Systems;Environmental Information Processing	Signaling molecules and interaction;Signal transduction;Nervous system	0.303004
Mamb015504	ko03010//Ribosome	Genetic Information Processing	Translation	0.303709
Mamb015272	ko03040//Spliceosome	Genetic Information Processing	Transcription	0.304123
Mamb015011	ko04141//Protein processing in endoplasmic reticulum;ko03060//Protein export	Genetic Information Processing	Folding, sorting and degradation	0.304648
Mamb029188	ko05132//Salmonella infection	Human Diseases	Infectious diseases: Bacterial	0.305426
Mamb001465	ko00920//Sulfur metabolism;ko04064//NF-kappa B signaling pathway;ko04122//Sulfur relay system;ko05206//MicroRNAs in cancer;ko01100//Metabolic pathways;ko03013//RNA transport;ko04120//Ubiquitin mediated proteolysis;ko00270//Cysteine and methionine metabolism	Genetic Information Processing;Human Diseases;Metabolism;Environmental Information Processing	Cancers: Overview;Global and overview maps;Folding, sorting and degradation;Amino acid metabolism;Signal transduction;Translation;Energy metabolism	0.305828
Mamb002889	ko04142//Lysosome	Cellular Processes	Transport and catabolism	0.305835
Mamb015773	ko04610//Complement and coagulation cascades	Organismal Systems	Immune system	0.306615
Mamb000905	ko04621//NOD-like receptor signaling pathway;ko05133//Pertussis;ko05164//Influenza A;ko04217//Necroptosis;ko04625//C-type lectin receptor signaling pathway	Cellular Processes;Human Diseases;Organismal Systems	Infectious diseases: Viral;Immune system;Cell growth and death;Infectious diseases: Bacterial	0.306735
Mamb021651	ko03013//RNA transport;ko03015//mRNA surveillance pathway	Genetic Information Processing	Translation	0.308983
Mamb015782	ko00062//Fatty acid elongation	Metabolism	Lipid metabolism	0.311575
Mamb020774	ko03015//mRNA surveillance pathway	Genetic Information Processing	Translation	0.312121
Mamb004684	ko03015//mRNA surveillance pathway;ko03013//RNA transport;ko03040//Spliceosome;ko01100//Metabolic pathways	Genetic Information Processing;Metabolism	Global and overview maps;Translation;Transcription	0.316236
Mamb020644	ko04657//IL-17 signaling pathway	Organismal Systems	Immune system	0.316381
Mamb025891	ko01100//Metabolic pathways;ko01212//Fatty acid metabolism;ko00071//Fatty acid degradation;ko00280//Valine, leucine and isoleucine degradation	Metabolism	Amino acid metabolism;Lipid metabolism;Global and overview maps	0.320408
Mamb012470	ko04514//Cell adhesion molecules (CAMs)	Environmental Information Processing	Signaling molecules and interaction	0.320939
Mamb025932	ko04136//Autophagy - other;ko04140//Autophagy - animal;ko04216//Ferroptosis	Cellular Processes	Transport and catabolism;Cell growth and death	0.321086
Mamb012069	ko04144//Endocytosis	Cellular Processes	Transport and catabolism	0.321635
Mamb001302	ko04140//Autophagy - animal;ko04136//Autophagy - other	Cellular Processes	Transport and catabolism	0.321909
Mamb012873	ko00310//Lysine degradation	Metabolism	Amino acid metabolism	0.324568
Mamb013466	ko03010//Ribosome	Genetic Information Processing	Translation	0.324973
Mamb017313	ko05162//Measles;ko05168//Herpes simplex infection;ko04064//NF-kappa B signaling pathway;ko03008//Ribosome biogenesis in eukaryotes;ko04137//Mitophagy - animal;ko04310//Wnt signaling pathway;ko04520//Adherens junction	Environmental Information Processing;Cellular Processes;Genetic Information Processing;Human Diseases	Cellular community - eukaryotes;Signal transduction;Transport and catabolism;Infectious diseases: Viral;Translation	0.326474
Mamb021427	ko04144//Endocytosis;ko00565//Ether lipid metabolism;ko04145//Phagosome;ko01100//Metabolic pathways	Metabolism;Cellular Processes	Global and overview maps;Transport and catabolism;Lipid metabolism	0.327056
Mamb023336	ko03010//Ribosome	Genetic Information Processing	Translation	0.327763
Mamb008646	ko04668//TNF signaling pathway;ko05010//Alzheimer disease;ko04624//Toll and Imd signaling pathway;ko04925//Aldosterone synthesis and secretion;ko04211//Longevity regulating pathway;ko04928//Parathyroid hormone synthesis, secretion and action;ko00190//Oxidative phosphorylation;ko04915//Estrogen signaling pathway;ko04013//MAPK signaling pathway - fly;ko04022//cGMP-PKG signaling pathway;ko05166//Hum…	Organismal Systems;Human Diseases;Metabolism;Environmental Information Processing	Signal transduction;Substance dependence;Cancers: Overview;Immune system;Infectious diseases: Viral;Endocrine system;Neurodegenerative diseases;Aging;Global and overview maps;Circulatory system;Environmental adaptation;Nervous system;Endocrine and metabolic diseases;Energy metabolism	0.329521
Mamb004596	ko00565//Ether lipid metabolism;ko01100//Metabolic pathways;ko00440//Phosphonate and phosphinate metabolism;ko00564//Glycerophospholipid metabolism	Metabolism	Lipid metabolism;Metabolism of other amino acids;Global and overview maps	0.330468
Mamb028425	ko04520//Adherens junction;ko05200//Pathways in cancer;ko05213//Endometrial cancer;ko04670//Leukocyte transendothelial migration;ko05412//Arrhythmogenic right ventricular cardiomyopathy (ARVC);ko05226//Gastric cancer;ko04390//Hippo signaling pathway;ko05100//Bacterial invasion of epithelial cells	Organismal Systems;Environmental Information Processing;Cellular Processes;Human Diseases	Cancers: Specific types;Cardiovascular diseases;Signal transduction;Infectious diseases: Bacterial;Cancers: Overview;Immune system;Cellular community - eukaryotes	0.331034
Mamb012437	ko04612//Antigen processing and presentation;ko05152//Tuberculosis	Organismal Systems;Human Diseases	Immune system;Infectious diseases: Bacterial	0.331124
Mamb004175	ko01100//Metabolic pathways;ko00510//N-Glycan biosynthesis	Metabolism	Global and overview maps;Glycan biosynthesis and metabolism	0.333678
Mamb021069	ko04010//MAPK signaling pathway	Environmental Information Processing	Signal transduction	0.333999
Mamb023149	ko03040//Spliceosome;ko04212//Longevity regulating pathway - worm	Genetic Information Processing;Organismal Systems	Aging;Transcription	0.334406
Mamb002929	ko01100//Metabolic pathways	Metabolism	Global and overview maps	0.33448
Mamb017909	ko04015//Rap1 signaling pathway	Environmental Information Processing	Signal transduction	0.335289
Mamb025813	ko04080//Neuroactive ligand-receptor interaction;ko04072//Phospholipase D signaling pathway;ko04724//Glutamatergic synapse	Organismal Systems;Environmental Information Processing	Signaling molecules and interaction;Nervous system;Signal transduction	0.335854
Mamb021444	ko04530//Tight junction;ko05203//Viral carcinogenesis;ko04510//Focal adhesion;ko05146//Amoebiasis;ko04520//Adherens junction;ko04810//Regulation of actin cytoskeleton;ko04670//Leukocyte transendothelial migration;ko05322//Systemic lupus erythematosus	Human Diseases;Organismal Systems;Cellular Processes	Immune diseases;Cellular community - eukaryotes;Infectious diseases: Parasitic;Cell motility;Immune system;Cancers: Overview	0.336496
Mamb003366	ko04721//Synaptic vesicle cycle	Organismal Systems	Nervous system	0.338465
Mamb010247	ko00561//Glycerolipid metabolism;ko01100//Metabolic pathways;ko04072//Phospholipase D signaling pathway;ko00564//Glycerophospholipid metabolism	Metabolism;Environmental Information Processing	Global and overview maps;Lipid metabolism;Signal transduction	0.338553
Mamb027981	ko04216//Ferroptosis;ko00061//Fatty acid biosynthesis;ko03320//PPAR signaling pathway;ko01212//Fatty acid metabolism;ko04920//Adipocytokine signaling pathway;ko04714//Thermogenesis;ko00071//Fatty acid degradation;ko04146//Peroxisome;ko01100//Metabolic pathways	Organismal Systems;Cellular Processes;Metabolism	Transport and catabolism;Cell growth and death;Endocrine system;Environmental adaptation;Global and overview maps;Lipid metabolism	0.338565
Mamb024301	ko04014//Ras signaling pathway	Environmental Information Processing	Signal transduction	0.338727
Mamb019362	ko05322//Systemic lupus erythematosus;ko05203//Viral carcinogenesis;ko05034//Alcoholism;ko04728//Dopaminergic synapse;ko05202//Transcriptional misregulation in cancer;ko01100//Metabolic pathways;ko00350//Tyrosine metabolism;ko00140//Steroid hormone biosynthesis	Human Diseases;Metabolism;Organismal Systems	Global and overview maps;Substance dependence;Lipid metabolism;Cancers: Overview;Amino acid metabolism;Nervous system;Immune diseases	0.338861
Mamb019508	ko04120//Ubiquitin mediated proteolysis	Genetic Information Processing	Folding, sorting and degradation	0.342095
Mamb028439	ko05162//Measles	Human Diseases	Infectious diseases: Viral	0.343129
Mamb021894	ko03040//Spliceosome	Genetic Information Processing	Transcription	0.343384
Mamb013511	ko05145//Toxoplasmosis;ko05146//Amoebiasis;ko05222//Small cell lung cancer;ko05200//Pathways in cancer;ko04512//ECM-receptor interaction;ko04510//Focal adhesion;ko05165//Human papillomavirus infection;ko04151//PI3K-Akt signaling pathway	Cellular Processes;Environmental Information Processing;Human Diseases	Cancers: Overview;Cancers: Specific types;Signal transduction;Cellular community - eukaryotes;Signaling molecules and interaction;Infectious diseases: Parasitic;Infectious diseases: Viral	0.343837
Mamb012602	ko01100//Metabolic pathways	Metabolism	Global and overview maps	0.346159
Mamb012996	ko05164//Influenza A;ko04612//Antigen processing and presentation;ko04940//Type I diabetes mellitus;ko04672//Intestinal immune network for IgA production;ko05320//Autoimmune thyroid disease;ko05332//Graft-versus-host disease;ko05150//Staphylococcus aureus infection;ko05140//Leishmaniasis;ko01100//Metabolic pathways;ko05145//Toxoplasmosis;ko04145//Phagosome;ko05322//Systemic lupus erythematosus;ko…	Environmental Information Processing;Human Diseases;Cellular Processes;Organismal Systems;Metabolism	Infectious diseases: Viral;Global and overview maps;Immune diseases;Immune system;Infectious diseases: Parasitic;Signaling molecules and interaction;Infectious diseases: Bacterial;Lipid metabolism;Cardiovascular diseases;Endocrine and metabolic diseases;Transport and catabolism	0.346817
Mamb024493	ko00563//Glycosylphosphatidylinositol (GPI)-anchor biosynthesis;ko01100//Metabolic pathways	Metabolism	Glycan biosynthesis and metabolism;Global and overview maps	0.347141
Mamb007093	ko05164//Influenza A	Human Diseases	Infectious diseases: Viral	0.347491
Mamb005645	ko04013//MAPK signaling pathway - fly	Environmental Information Processing	Signal transduction	0.348095
Mamb009027	ko05418//Fluid shear stress and atherosclerosis;ko04550//Signaling pathways regulating pluripotency of stem cells;ko04060//Cytokine-cytokine receptor interaction;ko04350//TGF-beta signaling pathway	Human Diseases;Cellular Processes;Environmental Information Processing	Cardiovascular diseases;Cellular community - eukaryotes;Signal transduction;Signaling molecules and interaction	0.349434
Mamb012658	ko03040//Spliceosome	Genetic Information Processing	Transcription	0.349783
Mamb001210	ko04530//Tight junction	Cellular Processes	Cellular community - eukaryotes	0.349973
Mamb009464	ko04270//Vascular smooth muscle contraction	Organismal Systems	Circulatory system	0.351642
Mamb010260	ko03013//RNA transport	Genetic Information Processing	Translation	0.352753
Mamb028951	ko01100//Metabolic pathways;ko01230//Biosynthesis of amino acids;ko00030//Pentose phosphate pathway;ko01200//Carbon metabolism	Metabolism	Global and overview maps;Carbohydrate metabolism	0.352859
Mamb006636	ko04142//Lysosome	Cellular Processes	Transport and catabolism	0.352927
Mamb021402	ko04530//Tight junction;ko05160//Hepatitis C;ko04670//Leukocyte transendothelial migration;ko04514//Cell adhesion molecules (CAMs)	Cellular Processes;Human Diseases;Organismal Systems;Environmental Information Processing	Signaling molecules and interaction;Infectious diseases: Viral;Cellular community - eukaryotes;Immune system	0.353352
Mamb030367	ko03010//Ribosome	Genetic Information Processing	Translation	0.354172
Mamb005819	ko04390//Hippo signaling pathway;ko04720//Long-term potentiation;ko04910//Insulin signaling pathway;ko05031//Amphetamine addiction;ko04611//Platelet activation;ko04261//Adrenergic signaling in cardiomyocytes;ko04921//Oxytocin signaling pathway;ko04510//Focal adhesion;ko03015//mRNA surveillance pathway;ko05205//Proteoglycans in cancer;ko04022//cGMP-PKG signaling pathway;ko04218//Cellular senescenc…	Environmental Information Processing;Cellular Processes;Human Diseases;Organismal Systems;Genetic Information Processing	Substance dependence;Cell growth and death;Endocrine and metabolic diseases;Cancers: Overview;Cell motility;Translation;Endocrine system;Immune system;Circulatory system;Signal transduction;Nervous system;Infectious diseases: Viral;Sensory system;Cellular community - eukaryotes	0.354734
BGI_novel_G000405	ko04915//Estrogen signaling pathway;ko04010//MAPK signaling pathway;ko04218//Cellular senescence;ko05213//Endometrial cancer;ko04550//Signaling pathways regulating pluripotency of stem cells;ko04015//Rap1 signaling pathway;ko04923//Regulation of lipolysis in adipocytes;ko04666//Fc gamma R-mediated phagocytosis;ko04932//Non-alcoholic fatty liver disease (NAFLD);ko04380//Osteoclast differentiation;…	Environmental Information Processing;Human Diseases;Organismal Systems;Cellular Processes	Infectious diseases: Bacterial;Endocrine system;Circulatory system;Development;Drug resistance: Antineoplastic;Nervous system;Cellular community - eukaryotes;Cardiovascular diseases;Endocrine and metabolic diseases;Immune system;Infectious diseases: Parasitic;Infectious diseases: Viral;Transport and catabolism;Digestive system;Signal transduction;Cancers: Specific types;Cell growth and death;Agin…	0.354758
BGI_novel_G002552	ko04144//Endocytosis	Cellular Processes	Transport and catabolism	0.354798
Mamb019737	ko04310//Wnt signaling pathway	Environmental Information Processing	Signal transduction	0.354997
Mamb025364	ko04630//Jak-STAT signaling pathway;ko04391//Hippo signaling pathway - fly;ko04142//Lysosome;ko04144//Endocytosis	Cellular Processes;Environmental Information Processing	Transport and catabolism;Signal transduction	0.355011
Mamb002513	ko05163//Human cytomegalovirus infection;ko04612//Antigen processing and presentation;ko05170//Human immunodeficiency virus 1 infection;ko05166//Human T-cell leukemia virus 1 infection;ko04145//Phagosome;ko05169//Epstein-Barr virus infection;ko05142//Chagas disease (American trypanosomiasis);ko04141//Protein processing in endoplasmic reticulum	Human Diseases;Cellular Processes;Genetic Information Processing;Organismal Systems	Infectious diseases: Parasitic;Transport and catabolism;Infectious diseases: Viral;Immune system;Folding, sorting and degradation	0.355484
Mamb004606	ko04974//Protein digestion and absorption	Organismal Systems	Digestive system	0.355511
Mamb001428	ko04927//Cortisol synthesis and secretion;ko04210//Apoptosis;ko04918//Thyroid hormone synthesis;ko05163//Human cytomegalovirus infection;ko04214//Apoptosis - fly;ko05203//Viral carcinogenesis;ko04722//Neurotrophin signaling pathway;ko04211//Longevity regulating pathway;ko05161//Hepatitis B;ko05034//Alcoholism;ko04725//Cholinergic synapse;ko04137//Mitophagy - animal;ko05215//Prostate cancer;ko0491…	Genetic Information Processing;Cellular Processes;Human Diseases;Environmental Information Processing;Organismal Systems	Cancers: Specific types;Nervous system;Transport and catabolism;Circulatory system;Cancers: Overview;Infectious diseases: Viral;Endocrine system;Endocrine and metabolic diseases;Folding, sorting and degradation;Signal transduction;Cell growth and death;Substance dependence;Aging	0.357099
Mamb006603	ko05226//Gastric cancer;ko05146//Amoebiasis	Human Diseases	Infectious diseases: Parasitic;Cancers: Specific types	0.357455
Mamb020108	ko03050//Proteasome	Genetic Information Processing	Folding, sorting and degradation	0.358045
Mamb008314	ko05202//Transcriptional misregulation in cancer;ko05215//Prostate cancer	Human Diseases	Cancers: Specific types;Cancers: Overview	0.35859
Mamb012484	ko05134//Legionellosis;ko03013//RNA transport	Genetic Information Processing;Human Diseases	Translation;Infectious diseases: Bacterial	0.359649
Mamb008900	ko04666//Fc gamma R-mediated phagocytosis	Organismal Systems	Immune system	0.360525
Mamb021034	ko05170//Human immunodeficiency virus 1 infection	Human Diseases	Infectious diseases: Viral	0.360711
Mamb024857	ko04144//Endocytosis	Cellular Processes	Transport and catabolism	0.361241
Mamb010402	ko05016//Huntington disease	Human Diseases	Neurodegenerative diseases	0.361572
Mamb007881	ko04510//Focal adhesion;ko04115//p53 signaling pathway;ko04140//Autophagy - animal;ko05206//MicroRNAs in cancer;ko04151//PI3K-Akt signaling pathway;ko05230//Central carbon metabolism in cancer;ko05165//Human papillomavirus infection;ko00562//Inositol phosphate metabolism;ko04931//Insulin resistance;ko04068//FoxO signaling pathway;ko04071//Sphingolipid signaling pathway;ko05200//Pathways in cancer…	Human Diseases;Metabolism;Environmental Information Processing;Cellular Processes;Organismal Systems	Cancers: Specific types;Signal transduction;Endocrine and metabolic diseases;Drug resistance: Antineoplastic;Cancers: Overview;Carbohydrate metabolism;Cellular community - eukaryotes;Aging;Cell growth and death;Global and overview maps;Transport and catabolism;Infectious diseases: Viral	0.361668
Mamb025041	ko04136//Autophagy - other;ko03020//RNA polymerase;ko04140//Autophagy - animal;ko04623//Cytosolic DNA-sensing pathway	Cellular Processes;Genetic Information Processing;Organismal Systems	Immune system;Transport and catabolism;Transcription	0.36326
Mamb030132	ko04918//Thyroid hormone synthesis;ko04141//Protein processing in endoplasmic reticulum;ko03060//Protein export;ko05020//Prion diseases	Human Diseases;Genetic Information Processing;Organismal Systems	Endocrine system;Folding, sorting and degradation;Neurodegenerative diseases	0.363276
Mamb028049	ko05212//Pancreatic cancer;ko04810//Regulation of actin cytoskeleton;ko03040//Spliceosome	Cellular Processes;Genetic Information Processing;Human Diseases	Transcription;Cancers: Specific types;Cell motility	0.363755
Mamb004437	ko03010//Ribosome	Genetic Information Processing	Translation	0.364003
Mamb015888	ko00380//Tryptophan metabolism;ko01200//Carbon metabolism;ko01100//Metabolic pathways;ko00310//Lysine degradation;ko00020//Citrate cycle (TCA cycle)	Metabolism	Global and overview maps;Carbohydrate metabolism;Amino acid metabolism	0.364627
Mamb023478	ko03013//RNA transport;ko05164//Influenza A	Genetic Information Processing;Human Diseases	Infectious diseases: Viral;Translation	0.365481
Mamb030018	ko03010//Ribosome	Genetic Information Processing	Translation	0.366269
Mamb024168	ko03040//Spliceosome	Genetic Information Processing	Transcription	0.366293
Mamb013852	ko04391//Hippo signaling pathway - fly;ko04392//Hippo signaling pathway - multiple species	Environmental Information Processing	Signal transduction	0.366423
Mamb020105	ko04142//Lysosome	Cellular Processes	Transport and catabolism	0.367755
Mamb026726	ko04211//Longevity regulating pathway;ko05200//Pathways in cancer;ko05210//Colorectal cancer	Organismal Systems;Human Diseases	Cancers: Overview;Cancers: Specific types;Aging	0.36891
Mamb022656	ko03015//mRNA surveillance pathway	Genetic Information Processing	Translation	0.36902
Mamb024987	ko04977//Vitamin digestion and absorption	Organismal Systems	Digestive system	0.369605
Mamb016419	ko05230//Central carbon metabolism in cancer;ko04612//Antigen processing and presentation;ko05170//Human immunodeficiency virus 1 infection;ko05163//Human cytomegalovirus infection;ko01100//Metabolic pathways;ko05166//Human T-cell leukemia virus 1 infection;ko00030//Pentose phosphate pathway;ko05169//Epstein-Barr virus infection;ko01200//Carbon metabolism;ko00480//Glutathione metabolism	Human Diseases;Organismal Systems;Metabolism	Carbohydrate metabolism;Metabolism of other amino acids;Global and overview maps;Cancers: Overview;Immune system;Infectious diseases: Viral	0.369727
Mamb011567	ko04727//GABAergic synapse;ko04721//Synaptic vesicle cycle	Organismal Systems	Nervous system	0.370479
Mamb000801	ko00520//Amino sugar and nucleotide sugar metabolism	Metabolism	Carbohydrate metabolism	0.370771
Mamb028087	ko04960//Aldosterone-regulated sodium reabsorption;ko04925//Aldosterone synthesis and secretion;ko04978//Mineral absorption;ko04964//Proximal tubule bicarbonate reclamation;ko04970//Salivary secretion;ko04260//Cardiac muscle contraction;ko04976//Bile secretion;ko04911//Insulin secretion;ko04022//cGMP-PKG signaling pathway;ko04261//Adrenergic signaling in cardiomyocytes;ko04974//Protein digestion …	Environmental Information Processing;Organismal Systems	Circulatory system;Signal transduction;Digestive system;Excretory system;Endocrine system	0.371267
Mamb012447	ko03050//Proteasome	Genetic Information Processing	Folding, sorting and degradation	0.372239
Mamb015712	ko04080//Neuroactive ligand-receptor interaction;ko04024//cAMP signaling pathway;ko04020//Calcium signaling pathway;ko04728//Dopaminergic synapse;ko03013//RNA transport	Environmental Information Processing;Genetic Information Processing;Organismal Systems	Nervous system;Signaling molecules and interaction;Translation;Signal transduction	0.374452
Mamb007386	ko04330//Notch signaling pathway;ko04722//Neurotrophin signaling pathway;ko04310//Wnt signaling pathway;ko05010//Alzheimer disease;ko05165//Human papillomavirus infection	Human Diseases;Organismal Systems;Environmental Information Processing	Nervous system;Infectious diseases: Viral;Neurodegenerative diseases;Signal transduction	0.37612
BGI_novel_G000307	ko04144//Endocytosis;ko04145//Phagosome;ko05152//Tuberculosis;ko04014//Ras signaling pathway;ko05146//Amoebiasis;ko04962//Vasopressin-regulated water reabsorption	Human Diseases;Organismal Systems;Environmental Information Processing;Cellular Processes	Infectious diseases: Bacterial;Infectious diseases: Parasitic;Signal transduction;Excretory system;Transport and catabolism	0.376298
Mamb013694	ko04024//cAMP signaling pathway;ko04912//GnRH signaling pathway;ko04713//Circadian entrainment;ko04720//Long-term potentiation;ko04916//Melanogenesis;ko04925//Aldosterone synthesis and secretion;ko04921//Oxytocin signaling pathway;ko04745//Phototransduction - fly;ko04310//Wnt signaling pathway;ko04971//Gastric acid secretion;ko04722//Neurotrophin signaling pathway;ko04740//Olfactory transduction;…	Environmental Information Processing;Human Diseases;Organismal Systems;Cellular Processes	Infectious diseases: Bacterial;Environmental adaptation;Digestive system;Endocrine and metabolic diseases;Cancers: Specific types;Substance dependence;Sensory system;Nervous system;Circulatory system;Endocrine system;Signal transduction;Cell growth and death;Development;Cancers: Overview	0.376304
Mamb026077	ko04550//Signaling pathways regulating pluripotency of stem cells;ko04657//IL-17 signaling pathway;ko04622//RIG-I-like receptor signaling pathway;ko04611//Platelet activation;ko05152//Tuberculosis;ko04624//Toll and Imd signaling pathway;ko04071//Sphingolipid signaling pathway;ko05014//Amyotrophic lateral sclerosis (ALS);ko04015//Rap1 signaling pathway;ko04625//C-type lectin receptor signaling pat…	Cellular Processes;Organismal Systems;Human Diseases;Environmental Information Processing	Cardiovascular diseases;Immune system;Development;Infectious diseases: Parasitic;Sensory system;Cancers: Overview;Circulatory system;Neurodegenerative diseases;Signal transduction;Aging;Infectious diseases: Bacterial;Infectious diseases: Viral;Drug resistance: Antineoplastic;Endocrine and metabolic diseases;Endocrine system;Environmental adaptation;Cell growth and death;Cellular community - eukar…	0.37634
Mamb022913	ko05226//Gastric cancer;ko04212//Longevity regulating pathway - worm;ko05146//Amoebiasis;ko05168//Herpes simplex infection	Organismal Systems;Human Diseases	Infectious diseases: Viral;Cancers: Specific types;Infectious diseases: Parasitic;Aging	0.376411
Mamb015452	ko01212//Fatty acid metabolism;ko00120//Primary bile acid biosynthesis;ko04146//Peroxisome;ko01040//Biosynthesis of unsaturated fatty acids;ko01100//Metabolic pathways	Cellular Processes;Metabolism	Global and overview maps;Lipid metabolism;Transport and catabolism	0.37657
Mamb003829	ko04217//Necroptosis;ko04140//Autophagy - animal;ko03410//Base excision repair	Cellular Processes;Genetic Information Processing	Cell growth and death;Replication and repair;Transport and catabolism	0.377107
Mamb007922	ko03013//RNA transport;ko03015//mRNA surveillance pathway	Genetic Information Processing	Translation	0.379299
Mamb014282	ko01100//Metabolic pathways;ko01212//Fatty acid metabolism;ko01040//Biosynthesis of unsaturated fatty acids;ko00062//Fatty acid elongation	Metabolism	Global and overview maps;Lipid metabolism	0.379397
Mamb021154	ko04919//Thyroid hormone signaling pathway	Organismal Systems	Endocrine system	0.379568
Mamb002573	ko01100//Metabolic pathways;ko04071//Sphingolipid signaling pathway;ko00600//Sphingolipid metabolism	Environmental Information Processing;Metabolism	Signal transduction;Global and overview maps;Lipid metabolism	0.37967
Mamb027420	ko04510//Focal adhesion;ko04723//Retrograde endocannabinoid signaling;ko05200//Pathways in cancer;ko04151//PI3K-Akt signaling pathway;ko05165//Human papillomavirus infection;ko05222//Small cell lung cancer;ko05145//Toxoplasmosis;ko04512//ECM-receptor interaction;ko05146//Amoebiasis	Organismal Systems;Human Diseases;Cellular Processes;Environmental Information Processing	Cellular community - eukaryotes;Nervous system;Signaling molecules and interaction;Cancers: Specific types;Infectious diseases: Parasitic;Cancers: Overview;Signal transduction;Infectious diseases: Viral	0.380319
Mamb025654	ko04072//Phospholipase D signaling pathway;ko04144//Endocytosis	Cellular Processes;Environmental Information Processing	Transport and catabolism;Signal transduction	0.380599
Mamb025005	ko04141//Protein processing in endoplasmic reticulum	Genetic Information Processing	Folding, sorting and degradation	0.382191
Mamb006452	ko00310//Lysine degradation;ko05226//Gastric cancer;ko04934//Cushing syndrome;ko05146//Amoebiasis	Human Diseases;Metabolism	Cancers: Specific types;Amino acid metabolism;Infectious diseases: Parasitic;Endocrine and metabolic diseases	0.382312
Mamb002445	ko03010//Ribosome	Genetic Information Processing	Translation	0.382932
Mamb003748	ko04144//Endocytosis;ko04721//Synaptic vesicle cycle;ko04142//Lysosome;ko05100//Bacterial invasion of epithelial cells;ko05016//Huntington disease;ko04961//Endocrine and other factor-regulated calcium reabsorption	Cellular Processes;Organismal Systems;Human Diseases	Excretory system;Neurodegenerative diseases;Nervous system;Transport and catabolism;Infectious diseases: Bacterial	0.383477
Mamb022914	ko04721//Synaptic vesicle cycle;ko04144//Endocytosis;ko04961//Endocrine and other factor-regulated calcium reabsorption;ko04072//Phospholipase D signaling pathway;ko05100//Bacterial invasion of epithelial cells	Cellular Processes;Organismal Systems;Environmental Information Processing;Human Diseases	Signal transduction;Transport and catabolism;Nervous system;Infectious diseases: Bacterial;Excretory system	0.384111
Mamb023589	ko05100//Bacterial invasion of epithelial cells;ko04010//MAPK signaling pathway;ko05131//Shigellosis;ko04910//Insulin signaling pathway;ko04015//Rap1 signaling pathway;ko05220//Chronic myeloid leukemia;ko04722//Neurotrophin signaling pathway;ko04810//Regulation of actin cytoskeleton;ko05200//Pathways in cancer;ko04012//ErbB signaling pathway;ko05211//Renal cell carcinoma;ko05170//Human immunodefi…	Organismal Systems;Environmental Information Processing;Human Diseases;Cellular Processes	Signal transduction;Cell motility;Cancers: Specific types;Cancers: Overview;Nervous system;Immune system;Infectious diseases: Bacterial;Endocrine system;Cellular community - eukaryotes;Infectious diseases: Viral	0.384196
Mamb010526	ko00970//Aminoacyl-tRNA biosynthesis	Genetic Information Processing	Translation	0.384334
Mamb005416	ko04621//NOD-like receptor signaling pathway	Organismal Systems	Immune system	0.384602
Mamb011364	ko03010//Ribosome	Genetic Information Processing	Translation	0.385296
Mamb009710	ko04622//RIG-I-like receptor signaling pathway	Organismal Systems	Immune system	0.385457
Mamb016079	ko04540//Gap junction;ko05130//Pathogenic Escherichia coli infection;ko04530//Tight junction;ko04210//Apoptosis;ko04145//Phagosome	Human Diseases;Cellular Processes	Transport and catabolism;Infectious diseases: Bacterial;Cell growth and death;Cellular community - eukaryotes	0.386177
Mamb015147	ko01100//Metabolic pathways;ko00983//Drug metabolism - other enzymes;ko00240//Pyrimidine metabolism	Metabolism	Nucleotide metabolism;Xenobiotics biodegradation and metabolism;Global and overview maps	0.387543
Mamb026778	ko05202//Transcriptional misregulation in cancer	Human Diseases	Cancers: Overview	0.38885
Mamb022072	ko05152//Tuberculosis;ko04621//NOD-like receptor signaling pathway;ko05131//Shigellosis;ko04722//Neurotrophin signaling pathway	Human Diseases;Organismal Systems	Nervous system;Immune system;Infectious diseases: Bacterial	0.389348
Mamb002280	ko05016//Huntington disease;ko01100//Metabolic pathways;ko00190//Oxidative phosphorylation;ko04723//Retrograde endocannabinoid signaling;ko04714//Thermogenesis;ko04932//Non-alcoholic fatty liver disease (NAFLD);ko05010//Alzheimer disease;ko05012//Parkinson disease	Metabolism;Human Diseases;Organismal Systems	Nervous system;Global and overview maps;Neurodegenerative diseases;Energy metabolism;Environmental adaptation;Endocrine and metabolic diseases	0.389839
Mamb007231	ko03013//RNA transport	Genetic Information Processing	Translation	0.390025
Mamb026874	ko05226//Gastric cancer;ko05146//Amoebiasis	Human Diseases	Infectious diseases: Parasitic;Cancers: Specific types	0.39035
Mamb006488	ko04630//Jak-STAT signaling pathway;ko04120//Ubiquitin mediated proteolysis	Environmental Information Processing;Genetic Information Processing	Signal transduction;Folding, sorting and degradation	0.390404
Mamb025757	ko04728//Dopaminergic synapse;ko04144//Endocytosis	Organismal Systems;Cellular Processes	Nervous system;Transport and catabolism	0.390514
Mamb017049	ko05152//Tuberculosis;ko04625//C-type lectin receptor signaling pathway	Human Diseases;Organismal Systems	Infectious diseases: Bacterial;Immune system	0.390909
Mamb009001	ko04360//Axon guidance	Organismal Systems	Development	0.391335
Mamb004999	ko04530//Tight junction	Cellular Processes	Cellular community - eukaryotes	0.391894
Mamb017907	ko04970//Salivary secretion;ko04971//Gastric acid secretion;ko04972//Pancreatic secretion;ko04976//Bile secretion	Organismal Systems	Digestive system	0.392355
Mamb001952	ko05167//Kaposi sarcoma-associated herpesvirus infection;ko04217//Necroptosis;ko05223//Non-small cell lung cancer;ko04630//Jak-STAT signaling pathway;ko04066//HIF-1 signaling pathway;ko04931//Insulin resistance;ko05200//Pathways in cancer;ko05162//Measles;ko05203//Viral carcinogenesis;ko05169//Epstein-Barr virus infection;ko04933//AGE-RAGE signaling pathway in diabetic complications;ko05321//Infl…	Environmental Information Processing;Cellular Processes;Organismal Systems;Human Diseases	Cancers: Specific types;Cellular community - eukaryotes;Endocrine system;Cancers: Overview;Infectious diseases: Viral;Cell growth and death;Immune system;Immune diseases;Signal transduction;Drug resistance: Antineoplastic;Endocrine and metabolic diseases;Infectious diseases: Parasitic	0.392436
Mamb016769	ko03022//Basal transcription factors	Genetic Information Processing	Transcription	0.392785
Mamb019607	ko04142//Lysosome;ko01100//Metabolic pathways;ko00603//Glycosphingolipid biosynthesis - globo and isoglobo series;ko00511//Other glycan degradation;ko00604//Glycosphingolipid biosynthesis - ganglio series;ko00520//Amino sugar and nucleotide sugar metabolism;ko00531//Glycosaminoglycan degradation	Metabolism;Cellular Processes	Glycan biosynthesis and metabolism;Transport and catabolism;Global and overview maps;Carbohydrate metabolism	0.393226
Mamb026584	ko05034//Alcoholism;ko04724//Glutamatergic synapse;ko04728//Dopaminergic synapse;ko04713//Circadian entrainment;ko04071//Sphingolipid signaling pathway;ko04062//Chemokine signaling pathway;ko04022//cGMP-PKG signaling pathway;ko04371//Apelin signaling pathway;ko04971//Gastric acid secretion;ko05032//Morphine addiction;ko04916//Melanogenesis;ko04725//Cholinergic synapse;ko05170//Human immunodeficie…	Human Diseases;Environmental Information Processing;Cellular Processes;Organismal Systems	Development;Substance dependence;Signal transduction;Digestive system;Infectious diseases: Parasitic;Infectious diseases: Viral;Immune system;Circulatory system;Endocrine and metabolic diseases;Cancers: Overview;Neurodegenerative diseases;Infectious diseases: Bacterial;Cellular community - eukaryotes;Environmental adaptation;Endocrine system;Nervous system	0.393286
Mamb004682	ko05010//Alzheimer disease;ko05120//Epithelial cell signaling in Helicobacter pylori infection	Human Diseases	Infectious diseases: Bacterial;Neurodegenerative diseases	0.393357
Mamb020390	ko01100//Metabolic pathways;ko04070//Phosphatidylinositol signaling system;ko00562//Inositol phosphate metabolism	Environmental Information Processing;Metabolism	Signal transduction;Global and overview maps;Carbohydrate metabolism	0.393693
Mamb011804	ko05163//Human cytomegalovirus infection;ko04928//Parathyroid hormone synthesis, secretion and action	Human Diseases;Organismal Systems	Infectious diseases: Viral;Endocrine system	0.394184
Mamb001105	ko04144//Endocytosis	Cellular Processes	Transport and catabolism	0.395188
Mamb006445	ko04666//Fc gamma R-mediated phagocytosis;ko04144//Endocytosis;ko04928//Parathyroid hormone synthesis, secretion and action;ko04071//Sphingolipid signaling pathway;ko05231//Choline metabolism in cancer;ko00564//Glycerophospholipid metabolism;ko00565//Ether lipid metabolism;ko04014//Ras signaling pathway;ko04072//Phospholipase D signaling pathway;ko04912//GnRH signaling pathway;ko04024//cAMP signa…	Metabolism;Human Diseases;Cellular Processes;Environmental Information Processing;Organismal Systems	Endocrine system;Transport and catabolism;Nervous system;Cancers: Overview;Global and overview maps;Signal transduction;Immune system;Lipid metabolism	0.395728
[truncated: 1,093 more rows]

## Sheet: Supplementary Note S3
Supplementary Note S3. Description of all transcription factors
[truncated: 7,509 more rows]

## Sheet: Supplementary Note S4
Supplementary Note S4. CT value of qPCR for DEGs
Gene	Sample	CT
B-ACTIN	OE-Female1	21.9598
B-ACTIN	OE-Female2	22.0564
[truncated: 100 more rows]

## Sheet: Supplementary Note S5
Supplementary Note S5. The information of the RNA samples
[truncated: 7 more rows]
